# Supplementary material for: The bone marrow microenvironment of pre-B acute lymphoblastic leukemia at single-cell resolution
Source: Sci Rep. 2020 Nov 5;10:19173. doi: 10.1038/s41598-020-76157-4 (PMC7645756; doi:10.1038/s41598-020-76157-4)
Supplement: Supplementary file 2 — Supplementary Table S3. [file 41598_2020_76157_MOESM2_ESM.xlsx]

## Sheet: B_cells_pro_pre
	p_val	avg_logFC	pct.1	pct.2	p_val_adj
mt-Nd1	8.12105e-40	0.710479	0.993	0.946	1.29157e-35
Jund	2.04334e-38	-1.38101	0.714	0.926	3.24973e-34
Cdkn2a	1.20529e-29	0.682125	0.409	0.004	1.91689e-25
mt-Nd2	1.93396e-27	0.644965	0.933	0.782	3.07577e-23
Rnase12	2.08109e-27	1.12486	0.431	0.027	3.30976e-23
Rps12	2.11504e-27	0.651512	0.978	0.981	3.36376e-23
Cst7	3.81831e-27	0.49181	0.387	0.008	6.07264e-23
Tmem119	9.55494e-27	0.588947	0.368	0	1.51962e-22
Mt2	1.36889e-24	0.807745	0.375	0.016	2.17709e-20
Mt1	1.70782e-24	1.39498	0.491	0.101	2.71612e-20
Fos	2.19169e-23	-1.4161	0.465	0.693	3.48566e-19
Cox6a1	1.81693e-22	0.65984	0.829	0.607	2.88965e-18
Rpsa	7.48354e-22	0.509706	0.959	0.934	1.19018e-17
Rpl12	2.93853e-21	0.513313	0.974	0.926	4.67344e-17
Ccnd3	3.31136e-21	0.750739	0.762	0.405	5.26638e-17
Malat1	6.67204e-21	-0.537066	1	1	1.06112e-16
Rpl5	7.21352e-21	0.557372	0.941	0.899	1.14724e-16
B2m	1.45594e-20	-0.467307	0.989	0.996	2.31553e-16
Cisd1	2.10313e-20	0.812938	0.591	0.233	3.34481e-16
Tmsb10	2.52013e-20	-0.535354	0.993	1	4.00801e-16
Ran	3.80682e-20	0.808015	0.792	0.533	6.05437e-16
mt-Nd3	7.19696e-20	0.665973	0.814	0.51	1.1446e-15
mt-Co2	2.36508e-19	0.411362	0.993	0.988	3.76143e-15
Rplp0	4.09131e-19	0.60702	0.963	0.973	6.50682e-15
mt-Cytb	8.55458e-19	0.410376	0.996	0.981	1.36052e-14
Cks1b	2.0188e-18	0.608877	0.673	0.253	3.21071e-14
Ybx3	2.17343e-18	0.407423	0.498	0.125	3.45663e-14
Dctpp1	5.13146e-18	0.508722	0.587	0.175	8.16107e-14
H3f3b	1.03057e-17	-0.465737	0.974	0.996	1.63901e-13
Rps12-ps3	2.47694e-17	0.51132	0.9	0.817	3.93933e-13
Rps2	3.17252e-17	0.696692	0.929	0.918	5.04557e-13
H2-D1	3.63133e-17	-0.550168	0.955	0.953	5.77526e-13
Fosb	4.81605e-17	-1.26081	0.245	0.521	7.65945e-13
Npm3	6.29762e-17	0.49012	0.651	0.237	1.00157e-12
Ubb	1.20989e-16	-0.433706	0.941	0.973	1.92421e-12
Atp5g1	1.23195e-16	0.666052	0.691	0.385	1.9593e-12
Mospd3	1.43363e-16	0.455893	0.561	0.191	2.28005e-12
Xist	1.71695e-16	-0.556695	0.703	0.965	2.73063e-12
Banf1	2.69599e-16	0.569388	0.71	0.331	4.2877e-12
Rpl14	3.1193e-16	0.492562	0.955	0.93	4.96093e-12
Myl10	3.84083e-16	1.27668	0.52	0.23	6.10845e-12
Mif	5.95202e-16	0.741407	0.725	0.451	9.46609e-12
Nme1	2.71389e-15	0.594061	0.684	0.35	4.31617e-11
Cenpw	3.34002e-15	0.412484	0.587	0.23	5.31196e-11
C1qbp	8.97679e-15	0.506278	0.569	0.21	1.42767e-10
Siva1	1.11471e-14	0.446382	0.625	0.249	1.77283e-10
Gm8730	1.14208e-14	0.552658	0.859	0.755	1.81636e-10
Jun	1.78546e-14	-0.851034	0.546	0.7	2.8396e-10
Btg1	2.34662e-14	-0.603635	0.773	0.852	3.73207e-10
Ybx1	2.79039e-14	0.449656	0.855	0.685	4.43783e-10
Tuba1b	3.45351e-14	0.512658	0.706	0.327	5.49246e-10
Lyar	7.57838e-14	0.434571	0.576	0.23	1.20527e-09
mt-Atp8	1.01802e-13	0.459603	0.725	0.377	1.61906e-09
Cd79a	1.14766e-13	-0.441822	0.974	0.981	1.82523e-09
Mki67	1.19559e-13	0.412303	0.554	0.202	1.90147e-09
Arl5c	1.2136e-13	-0.740315	0.628	0.77	1.9301e-09
Rplp1	1.63947e-13	0.42259	0.974	0.988	2.60742e-09
Cyb5a	2.90898e-13	0.414446	0.58	0.23	4.62644e-09
Srsf5	3.20697e-13	-0.649396	0.736	0.755	5.10037e-09
Rbm39	1.01438e-12	-0.416484	0.948	0.942	1.61328e-08
Hint1	1.59637e-12	0.436313	0.81	0.572	2.53886e-08
Tra2b	1.91908e-12	-0.591039	0.788	0.767	3.0521e-08
Gapdh	1.93403e-12	0.471617	0.792	0.58	3.07589e-08
Cox7b	2.52088e-12	0.459598	0.736	0.428	4.0092e-08
Hspe1	3.12683e-12	0.594126	0.721	0.514	4.97291e-08
Rps27l	3.98377e-12	0.440634	0.818	0.572	6.33579e-08
Rps23	5.4987e-12	0.423524	0.993	0.996	8.74513e-08
Rhob	8.99483e-12	-0.862679	0.112	0.342	1.43054e-07
Uqcr10	9.78395e-12	0.414983	0.814	0.611	1.55604e-07
Mrpl23	1.01798e-11	0.465866	0.647	0.331	1.619e-07
Ranbp1	1.50983e-11	0.426069	0.729	0.389	2.40123e-07
H2afz	1.71538e-11	0.406045	0.9	0.833	2.72815e-07
Ube2c	1.96879e-11	0.445504	0.498	0.191	3.13116e-07
Hist1h2ap	2.16836e-11	0.54943	0.561	0.245	3.44855e-07
Uqcr11	2.88416e-11	0.484834	0.695	0.498	4.58697e-07
Ndufs6	3.64211e-11	0.452342	0.717	0.475	5.79241e-07
Plac8	3.97213e-11	0.455192	0.848	0.704	6.31728e-07
Dut	4.03301e-11	0.431956	0.68	0.346	6.4141e-07
Anp32b	5.20237e-11	0.428752	0.755	0.471	8.27384e-07
Klf2	8.44097e-11	-0.775631	0.599	0.7	1.34245e-06
Gm8369	1.32354e-10	-0.737116	0.048	0.249	2.10496e-06
Ldha	1.66696e-10	0.421785	0.658	0.346	2.65114e-06
Btg2	2.63172e-10	-0.597927	0.476	0.658	4.18548e-06
Rps27rt	6.2047e-10	-0.408813	0.9	0.879	9.86796e-06
Dusp2	3.73467e-09	-0.89352	0.472	0.58	5.93963e-05
Srp14	4.32039e-09	-0.464529	0.81	0.794	6.87115e-05
Xrcc6	1.06329e-08	-0.628011	0.532	0.65	0.000169106
Tifa	1.2444e-08	-0.467938	0.751	0.817	0.000197909
Lgals1	2.17554e-08	0.427311	0.706	0.482	0.000345998
Gm42418	3.73376e-08	0.65935	0.807	0.525	0.000593817
Tspan13	3.99649e-08	-0.764722	0.74	0.708	0.000635602
Srgn	4.15309e-08	-0.456642	0.84	0.782	0.000660507
Cd69	1.14793e-07	-0.85468	0.312	0.451	0.00182567
Klf4	1.52656e-07	-0.831628	0.134	0.296	0.00242784
Atp1b1	1.90526e-07	-0.456051	0.688	0.747	0.00303013
Dnajc7	2.02398e-07	-0.509925	0.807	0.813	0.00321893
Nfkbia	2.71994e-07	-0.585068	0.487	0.595	0.00432579
Junb	3.78281e-07	-0.872472	0.513	0.56	0.00601618
Pnrc1	5.02586e-07	-0.733484	0.595	0.603	0.00799313
Pafah1b3	6.55306e-07	-0.487853	0.699	0.747	0.010422
Nol7	2.53341e-06	-0.495452	0.699	0.689	0.0402913
Clk1	2.61265e-06	-0.554007	0.491	0.568	0.0415516
Morf4l1	1.91282e-05	-0.418657	0.729	0.669	0.304215
Eif4a2	5.0414e-05	-0.573077	0.565	0.553	0.801785
Gm9844	5.54872e-05	-0.467961	0.439	0.514	0.882469
Gltscr2	6.14188e-05	-0.468885	0.725	0.665	0.976805
Dusp1	7.00028e-05	-0.685404	0.349	0.42	1
Tcf7l2	7.18432e-05	-0.457835	0.074	0.183	1
Tsc22d1	8.95522e-05	-0.523491	0.104	0.214	1
Egr1	0.000115281	-0.432967	0.056	0.152	1
Ankrd33b	0.000121541	-0.4796	0.093	0.202	1
Zfp36	0.000146879	-0.656399	0.461	0.498	1
Ccnl1	0.000155122	-0.606452	0.517	0.518	1
Igkc	0.000386893	-0.448755	0.677	0.696	1
Ly6d	0.00136251	-0.511373	0.483	0.556	1
Gadd45a	0.0014318	-0.557228	0.242	0.319	1
Ier2	0.00150503	-0.666242	0.528	0.494	1
Ppp1r15a	0.00214803	-0.495388	0.126	0.206	1
Cerk	0.00351438	-0.432268	0.409	0.455	1
Ier5	0.00407626	-0.624399	0.346	0.381	1
Vgll4	0.00792874	-0.480676	0.268	0.331	1
Adgre5	0.0114695	-0.463808	0.268	0.323	1
Tnfrsf13c	0.0122389	-0.471395	0.193	0.261	1
Hes1	0.0144208	-0.549782	0.309	0.35	1
Zfp622	0.0187287	-0.580748	0.268	0.3	1
Id3	0.0192948	-0.622776	0.584	0.514	1
Cdkn1b	0.0214733	-0.488162	0.271	0.311	1
Usp3	0.0253105	-0.480796	0.219	0.261	1
Id2	0.025889	-0.516127	0.126	0.179	1
Bnip3l	0.0264846	-0.423715	0.472	0.463	1
Tax1bp1	0.0291714	-0.422283	0.546	0.494	1
Clint1	0.0292085	-0.527425	0.353	0.366	1
Dnajb6	0.0333159	-0.420916	0.565	0.502	1
Akap13	0.0335207	-0.446833	0.558	0.506	1
Gimap6	0.0424657	-0.447238	0.312	0.331	1
Arid4b	0.0505751	-0.451447	0.208	0.253	1
Ptgr1	0.0509167	-0.444119	0.387	0.389	1
Tsc22d3	0.0540876	-0.432021	0.409	0.405	1
Mid1	0.0558482	-0.609771	0.309	0.311	1
Mndal	0.0722472	-0.405808	0.48	0.451	1
Zfp36l1	0.0726473	-0.410195	0.45	0.428	1
B930036N10Rik	0.0823659	-0.512428	0.279	0.296	1
Rabgap1l	0.0949494	-0.408842	0.428	0.409	1
Gpcpd1	0.103158	-0.409445	0.331	0.339	1
Ninj1	0.122051	-0.578098	0.309	0.307	1
Lef1	0.122746	-0.646453	0.498	0.42	1
Akap12	0.137915	-0.433982	0.513	0.463	1
Satb1	0.148156	-0.406721	0.167	0.195	1
Smad7	0.168998	-0.414257	0.346	0.331	1
Tcf4	0.203591	-0.411884	0.487	0.428	1
Zfand5	0.225165	-0.444341	0.435	0.377	1
Arntl	0.259836	-0.405591	0.338	0.327	1
Cir1	0.288674	-0.435938	0.312	0.296	1
Cd9	0.369426	-0.431982	0.23	0.23	1
Ltb	0.373779	-0.408242	0.175	0.183	1
Rbbp6	0.483114	-0.424903	0.457	0.389	1
Vpreb1	0.549332	-0.420286	0.643	0.49	1
Dusp6	0.549712	-0.483282	0.32	0.284	1
Igll1	0.624881	-0.553581	0.636	0.498	1
Hist1h1c	0.734743	-0.48012	0.305	0.272	1
Sdc4	0.790051	-0.41174	0.584	0.424	1
Dntt	0.993525	-0.498592	0.383	0.307	1

## Sheet: B_cells
	p_val	avg_logFC	pct.1	pct.2	p_val_adj
mt-Nd1	8.28167e-27	0.533537	1	0.962	1.31712e-22
mt-Cytb	7.23313e-23	0.448816	0.994	0.972	1.15036e-18
mt-Nd2	2.22312e-17	0.511572	0.952	0.731	3.53565e-13
mt-Nd4	2.84631e-16	0.42551	0.97	0.903	4.52677e-12
mt-Nd3	1.76951e-15	0.640767	0.677	0.333	2.81422e-11
Rbm39	4.31191e-10	-0.544014	0.737	0.774	6.85766e-06
Ifi27l2a	4.33017e-08	0.637838	0.611	0.383	0.00068867
Srsf5	3.19794e-06	-0.498167	0.443	0.565	0.05086
Ppp1r15a	4.94475e-06	-0.733709	0.054	0.195	0.0786414
Jund	6.05692e-06	-0.547013	0.605	0.683	0.0963293
Fosb	1.47858e-05	-0.783791	0.132	0.276	0.235153
Fos	2.00377e-05	-0.685465	0.317	0.442	0.31868
Ifi30	7.15379e-05	0.417	0.329	0.183	1
Eif4a2	7.33673e-05	-0.425879	0.317	0.458	1
Junb	0.000105346	-0.803168	0.383	0.472	1
Cd69	0.000455332	-0.624709	0.084	0.189	1
Pnrc1	0.000576567	-0.483431	0.275	0.394	1
Dusp1	0.000661672	-0.513591	0.108	0.215	1
Klf4	0.00106339	-0.453785	0.042	0.128	1
Rlim	0.0035446	-0.417002	0.054	0.131	1
Tra2a	0.00384698	-0.475559	0.251	0.336	1
Lmo2	0.00575967	-0.418954	0.192	0.283	1
Clk1	0.00660213	-0.433944	0.323	0.394	1
Tsc22d3	0.00780979	-0.421917	0.299	0.376	1
Jun	0.0107492	-0.5401	0.204	0.272	1

## Sheet: DC
	p_val	avg_logFC	pct.1	pct.2	p_val_adj
Fos	7.07091e-19	-1.26073	0.634	0.963	1.12456e-14
mt-Nd1	6.59036e-17	0.560163	1	0.988	1.04813e-12
mt-Nd4	2.22238e-15	0.510871	0.993	1	3.53448e-11
Rgs1	6.43318e-14	-1.08595	0.162	0.622	1.02313e-09
S100a9	1.08927e-13	0.46714	1	1	1.73237e-09
Tra2b	1.03998e-12	-0.722716	0.676	0.89	1.65398e-08
Fosb	5.03701e-11	-0.787503	0.493	0.817	8.01086e-07
Jund	6.91839e-11	-0.738656	0.838	0.976	1.1003e-06
mt-Nd2	8.69548e-10	0.474044	0.986	0.939	1.38293e-05
Rbm39	9.81054e-10	-0.475708	0.951	0.988	1.56027e-05
Retnlg	4.89795e-09	0.604997	0.979	0.89	7.78969e-05
Mpeg1	1.44591e-08	0.428485	0.979	0.866	0.000229957
Ly6c2	1.85384e-08	0.745805	0.944	0.744	0.000294834
Jun	6.96874e-08	-0.93997	0.535	0.793	0.00110831
Mid1	1.54984e-07	-0.574003	0.127	0.427	0.00246487
Klf2	2.81576e-07	-0.61161	0.669	0.854	0.00447819
Rgs2	6.72791e-07	-0.719079	0.493	0.72	0.0107001
Pnrc1	7.63025e-07	-0.578814	0.57	0.744	0.0121352
mt-Nd4l	9.21895e-07	-0.48786	0.521	0.756	0.0146618
Atf3	1.40888e-06	-0.550062	0.014	0.195	0.0224068
Srsf2	1.4859e-06	-0.497959	0.634	0.829	0.0236318
Dusp1	2.55388e-06	-0.649993	0.246	0.5	0.0406169
Cd69	3.44312e-06	-0.670165	0.148	0.415	0.0547593
Ccnl1	6.59884e-06	-0.539878	0.437	0.671	0.104948
Ppp1r15a	9.27818e-06	-0.519152	0.127	0.366	0.14756
mt-Nd3	9.81321e-06	0.448602	0.901	0.671	0.156069
Clk1	1.17345e-05	-0.461244	0.542	0.768	0.186625
Cd180	1.51646e-05	0.440396	0.627	0.293	0.241177
Klf4	1.6256e-05	-0.547817	0.155	0.402	0.258536
Apobec3	1.82306e-05	0.444397	0.775	0.488	0.289939
Timp2	2.50512e-05	0.465517	0.486	0.183	0.398414
Frmd4a	3.72092e-05	0.407827	0.275	0.049	0.591775
Sirpa	5.06578e-05	0.423708	0.458	0.171	0.805662
Cd209d	0.000117088	0.630418	0.556	0.293	1
Ccl4	0.000150692	-1.01418	0.155	0.354	1
Stk17b	0.000157262	-0.504052	0.458	0.622	1
Erdr1	0.000164298	-0.466111	0.197	0.402	1
Smad7	0.000366332	-0.42932	0.19	0.39	1
Il12a	0.000424359	-0.411249	0.049	0.195	1
Ier2	0.000555735	-0.488112	0.303	0.463	1
Ccnd2	0.000609252	-0.437019	0.085	0.244	1
Ly6a	0.000695388	0.774588	0.528	0.329	1
Atf4	0.00075714	-0.482025	0.472	0.622	1
Rilpl2	0.000824686	-0.439778	0.465	0.61	1
Ltf	0.000974196	0.493664	0.676	0.488	1
Il7r	0.00142307	-0.45227	0.465	0.61	1
Zfp36	0.00155184	-0.413634	0.5	0.659	1
Klf6	0.00160885	-0.419227	0.218	0.402	1
Nfkbia	0.00174089	-0.457266	0.38	0.537	1
Ifi27l2a	0.00225305	0.433119	0.81	0.634	1
Junb	0.00232155	-0.587879	0.444	0.573	1
Ifitm6	0.00289654	0.425703	0.352	0.159	1
Ifitm3	0.0031663	0.492876	0.535	0.341	1
Srgn	0.00420196	-0.446914	0.845	0.841	1

## Sheet: Monocytes
	p_val	avg_logFC	pct.1	pct.2	p_val_adj
Atf3	7.08812e-83	-1.19702	0.371	0.747	1.12729e-78
Ly6e	5.72393e-76	0.493878	0.994	0.975	9.10334e-72
Dusp1	4.78984e-71	-1.07422	0.775	0.882	7.61776e-67
Fos	4.20697e-68	-0.862571	0.904	0.953	6.69076e-64
Klf2	7.52296e-57	-0.745627	0.797	0.897	1.19645e-52
Ccnl1	3.40622e-56	-0.644752	0.673	0.83	5.41726e-52
Junb	5.03535e-48	-0.572188	0.87	0.933	8.00821e-44
Chil3	1.46218e-47	-0.945654	0.854	0.911	2.32546e-43
Srsf5	4.56983e-46	-0.470534	0.873	0.917	7.26785e-42
Selk	1.92208e-39	-0.410188	0.867	0.906	3.05688e-35
Jund	1.07462e-37	-0.52056	0.812	0.894	1.70907e-33
Ccl3	5.11243e-34	-0.688547	0.2	0.479	8.13081e-30
Klf6	3.48443e-32	-0.548985	0.639	0.759	5.54163e-28
mt-Nd3	4.04776e-30	0.42833	0.797	0.543	6.43756e-26
Ccl2	4.81256e-30	-0.868723	0.15	0.387	7.6539e-26
Ier2	1.88278e-29	-0.427973	0.879	0.912	2.99437e-25
Fosb	1.1589e-28	-0.528261	0.74	0.835	1.84312e-24
Srgn	1.05578e-26	-0.503597	0.834	0.9	1.67911e-22
Tra2b	3.28465e-24	-0.439266	0.733	0.802	5.22391e-20
mt-Nd4l	9.27902e-24	-0.466119	0.367	0.56	1.47573e-19
Jun	2.67905e-23	-0.491376	0.792	0.87	4.26076e-19
Ppp1r15a	2.02078e-22	-0.431662	0.288	0.5	3.21385e-18
Cxcl2	5.54211e-22	-1.2234	0.144	0.353	8.81418e-18
Nlrp3	1.39241e-21	-0.410842	0.198	0.406	2.2145e-17
Cd14	1.40097e-18	-0.587984	0.309	0.508	2.22811e-14
Ier5	7.22262e-18	-0.425623	0.794	0.802	1.14869e-13
Neat1	1.78438e-17	-0.427866	0.696	0.736	2.83787e-13
Pim1	8.54132e-17	-0.485591	0.563	0.687	1.35841e-12
Tubb5	8.64768e-14	0.407788	0.741	0.523	1.37533e-09
H2-Aa	1.45913e-13	0.672197	0.338	0.166	2.3206e-09
Gadd45a	6.00444e-13	-0.428686	0.234	0.371	9.54947e-09
Tuba1b	2.23946e-12	0.441438	0.719	0.52	3.56164e-08
Clec4e	1.02745e-11	-0.488038	0.346	0.484	1.63405e-07
Thbs1	1.81179e-10	-0.459845	0.265	0.406	2.88147e-06
Cd74	3.30394e-09	0.540865	0.696	0.537	5.25458e-05
Mt1	3.41286e-09	-0.431143	0.239	0.349	5.42782e-05
Apoe	1.06587e-07	-0.499976	0.518	0.606	0.00169517
H2-Eb1	1.46141e-06	0.66366	0.24	0.141	0.0232423
H2-Ab1	0.03519	0.464611	0.341	0.284	1
Hist1h2ae	0.0413069	-0.547492	0.158	0.182	1

## Sheet: NK_cells
	p_val	avg_logFC	pct.1	pct.2	p_val_adj
Gars	2.109e-06	0.439036	0.344	0.024	0.0335416
Edem1	5.9351e-06	0.604619	0.312	0.024	0.0943919
Cd177	1.11931e-05	0.463618	0.219	0	0.178015
Eif3c	4.45697e-05	0.632855	0.688	0.262	0.708836
Pfdn4	5.30307e-05	0.466664	0.375	0.06	0.8434
Srsf5	9.32914e-05	-0.706346	0.562	0.798	1
Chmp2b	0.000103993	0.442285	0.219	0.012	1
Cd24a	0.000132573	0.53984	0.281	0.036	1
Nrros	0.000152743	0.497172	0.281	0.036	1
Spg21	0.000169256	0.421445	0.312	0.048	1
Mcemp1	0.000175775	0.613165	0.281	0.036	1
Rpn2	0.000196652	0.463337	0.469	0.119	1
Ifitm6	0.000196964	0.494581	0.469	0.131	1
Hspa9	0.000400493	0.496469	0.344	0.071	1
Acat1	0.000415142	0.457616	0.25	0.036	1
Vps29	0.000416285	0.462837	0.438	0.119	1
Med25	0.000424013	0.448764	0.188	0.012	1
Gmcl1	0.000424013	0.408859	0.188	0.012	1
Rpl5	0.000440771	0.511784	0.906	0.774	1
Daxx	0.000448609	0.508059	0.188	0.012	1
Rgs3	0.000448725	0.444614	0.344	0.071	1
Cops4	0.000450036	0.440809	0.219	0.024	1
Drap1	0.000452191	0.69964	0.469	0.143	1
Isyna1	0.000476181	0.6745	0.25	0.036	1
Cuedc1	0.000481659	0.637921	0.281	0.048	1
Nxt1	0.000523963	0.458054	0.281	0.048	1
Lyz2	0.000644546	0.500336	1	0.845	1
G3bp1	0.000830904	0.484186	0.5	0.167	1
Sh3glb1	0.000832178	0.507414	0.562	0.214	1
Rab11a	0.000834513	0.527271	0.469	0.155	1
Map2k2	0.000880295	0.420709	0.5	0.167	1
Eif4b	0.000902743	0.568031	0.5	0.179	1
Ggct	0.00102318	0.441148	0.344	0.083	1
Nfkb1	0.00107601	0.674878	0.469	0.167	1
Sptbn1	0.00113211	0.644616	0.375	0.119	1
Cks1b	0.00139165	0.531293	0.25	0.048	1
Nrgn	0.00143115	0.615113	0.312	0.083	1
Cct4	0.00149279	0.420882	0.594	0.238	1
Luc7l3	0.00164002	0.473779	0.5	0.179	1
Metap2	0.00187255	0.417645	0.5	0.19	1
Hnrnpr	0.00189417	0.417538	0.406	0.131	1
Psme3	0.00201594	0.46395	0.312	0.083	1
Ap1m1	0.0020247	0.408329	0.188	0.024	1
mt-Nd3	0.00223593	0.601867	0.719	0.381	1
Cdk5rap3	0.00223725	0.466626	0.375	0.119	1
mt-Nd1	0.00229817	0.443626	0.938	0.94	1
Selt	0.00255055	0.524403	0.469	0.179	1
Nars	0.0029186	0.470882	0.344	0.095	1
Eef1b2	0.00315727	0.422031	0.938	0.726	1
Fosb	0.00332963	-0.887534	0.25	0.524	1
Rnf130	0.00351445	0.476466	0.344	0.107	1
Gpx1	0.00362273	0.538187	0.656	0.31	1
Jun	0.00368693	-1.12033	0.188	0.429	1
Srsf2	0.0037004	-0.725883	0.406	0.619	1
Sys1	0.00385079	0.467051	0.5	0.19	1
Rbm39	0.00390941	-0.469113	0.812	0.881	1
Ybx1	0.0039541	0.479811	0.844	0.548	1
Tuba1b	0.00397786	0.83507	0.438	0.179	1
Ccl4	0.00417129	-1.05733	0.094	0.369	1
Chd4	0.00424717	0.46737	0.469	0.19	1
Mef2a	0.0046807	0.460514	0.312	0.095	1
Nop10	0.00532549	0.420769	0.719	0.44	1
Nhp2	0.00536512	0.422361	0.469	0.202	1
Cwc15	0.00556809	0.507338	0.562	0.25	1
Gramd4	0.00585817	0.428631	0.344	0.119	1
Cdipt	0.00613716	0.407848	0.219	0.048	1
Anp32b	0.00631574	0.439411	0.75	0.464	1
Cytip	0.00632974	0.406133	0.312	0.095	1
Hist1h2ap	0.00646543	0.929485	0.188	0.036	1
Cnn2	0.00711427	0.454456	0.656	0.333	1
Zfp36	0.00742222	-0.84865	0.156	0.381	1
Hras	0.00754986	0.598929	0.156	0.024	1
Tra2b	0.00767648	-0.689268	0.406	0.595	1
Ndc1	0.00782631	0.482897	0.125	0.012	1
2810474O19Rik	0.00788963	0.503457	0.406	0.167	1
Pde4b	0.00789336	0.437718	0.156	0.024	1
Sytl3	0.00809198	0.434764	0.281	0.083	1
Xpnpep1	0.00824379	0.457168	0.125	0.012	1
Bag6	0.00825079	0.523321	0.156	0.024	1
Ndufb2	0.00826398	0.428351	0.5	0.238	1
Atp5o	0.00855613	0.424152	0.75	0.429	1
Atp5f1	0.0112629	0.434804	0.75	0.524	1
Snrpc	0.0120724	-0.671778	0.156	0.393	1
Dap	0.0131435	0.480453	0.344	0.143	1
Tnfaip3	0.013371	-0.683476	0.062	0.262	1
Lamtor2	0.0135118	-0.502627	0.438	0.607	1
Prkcsh	0.0141176	0.490946	0.219	0.06	1
Fos	0.0150399	-0.905528	0.531	0.595	1
Tnfaip8	0.0155549	0.514921	0.219	0.06	1
Clk1	0.017744	-0.792315	0.281	0.464	1
Aph1a	0.0181333	0.657486	0.219	0.071	1
Zcchc11	0.0182981	-0.784225	0.125	0.321	1
Txn2	0.0185935	0.441251	0.406	0.179	1
Uba52	0.0217634	-0.416889	0.75	0.821	1
Cdk7	0.0219996	0.413055	0.188	0.048	1
Utp3	0.0239428	-0.537346	0.062	0.25	1
Agpat2	0.0258024	0.580998	0.125	0.024	1
Comtd1	0.0280217	0.424014	0.125	0.024	1
Ctla2a	0.0282083	-0.566329	0.625	0.762	1
Mrfap1	0.028695	-0.585129	0.344	0.476	1
Tspan14	0.0291918	0.497148	0.125	0.024	1
St13	0.0304175	0.42775	0.375	0.179	1
Ran	0.0312196	0.431301	0.75	0.5	1
Inpp5d	0.0316531	0.487175	0.406	0.19	1
Trmt10a	0.0329458	-0.424693	0	0.131	1
B4galt1	0.0334487	0.561941	0.312	0.143	1
Gpsm3	0.0358885	0.409221	0.719	0.44	1
Pole4	0.0370269	-0.469075	0.25	0.429	1
Ndufaf3	0.0382672	0.471264	0.188	0.06	1
Kif5b	0.0419258	-0.435649	0.125	0.31	1
Oxa1l	0.0422811	0.562037	0.156	0.048	1
Nsmaf	0.0423617	-0.467573	0.031	0.179	1
Junb	0.0427832	-0.644043	0.594	0.643	1
Rnf40	0.04298	-0.406252	0	0.119	1
Snrpa	0.04298	-0.416391	0	0.119	1
Mpo	0.04298	-0.421298	0	0.119	1
Mvb12b	0.04298	-0.548836	0	0.119	1
Srrm2	0.0461014	-0.480042	0.469	0.583	1
Gm10263	0.0478348	-0.602722	0.156	0.31	1
Tmf1	0.0506213	-0.419906	0.031	0.167	1
Topors	0.051985	0.480658	0.219	0.083	1
Ifng	0.0547454	-0.654874	0.094	0.238	1
Ash1l	0.0555733	-0.693985	0.125	0.274	1
Hadh	0.056018	0.442567	0.156	0.048	1
Rsrp1	0.0578695	-0.458856	0.75	0.702	1
Dusp2	0.0589925	-0.903868	0.375	0.464	1
Bcl2a1b	0.0604147	-0.61616	0.031	0.155	1
Cd7	0.0653132	-0.462089	0.656	0.69	1
Tubb5	0.0680295	0.512231	0.562	0.345	1
Cxcr4	0.0696129	0.509745	0.312	0.155	1
Arpc5l	0.0736811	-0.526169	0.219	0.357	1
Kansl3	0.0736911	0.44415	0.125	0.036	1
Arpc1a	0.0751936	-0.463935	0.062	0.19	1
Socs3	0.0751936	-0.532749	0.062	0.19	1
Jund	0.0806893	-0.451543	0.688	0.726	1
Eif2s2	0.0816593	0.413711	0.406	0.226	1
Ier2	0.0821518	-0.503551	0.438	0.56	1
Rock1	0.084402	-0.580898	0.094	0.238	1
Klra9	0.0846025	0.437269	0.469	0.31	1
Mycbp	0.0887372	-0.558991	0.062	0.179	1
Vapa	0.091853	-0.477325	0.156	0.286	1
Ddx3x	0.092889	-0.610857	0.219	0.345	1
Ccl6	0.0946335	0.557937	0.25	0.119	1
Lars2	0.0985575	-0.553898	0.062	0.179	1
Dpm3	0.0986853	-0.477151	0.531	0.56	1
Coro7	0.101654	0.474244	0.156	0.06	1
Igkc	0.102721	-0.50204	0.062	0.179	1
Fam46a	0.104273	-0.415283	0.031	0.131	1
Runx1	0.104391	-0.445236	0.094	0.214	1
Rpl13a-ps1	0.106069	-0.465489	0.281	0.381	1
Ppp1r10	0.109227	-0.455841	0.062	0.179	1
Cd69	0.111107	-0.593048	0.125	0.25	1
Coq10b	0.117005	-0.423879	0.125	0.25	1
Tmem30a	0.11792	-0.52336	0.156	0.274	1
Tra2a	0.120158	-0.466842	0.375	0.476	1
Stk17b	0.126913	-0.535146	0.25	0.381	1
Lrrc58	0.128039	-0.491503	0.281	0.393	1
Mndal	0.131874	-0.426243	0.25	0.357	1
Cd3g	0.136575	-0.467445	0.031	0.119	1
Ech1	0.137242	-0.509625	0.125	0.226	1
Zc3h7a	0.137242	-0.616002	0.125	0.226	1
Ppp1r15a	0.138689	-0.636376	0.156	0.25	1
Nt5c	0.141411	-0.431358	0.188	0.31	1
Krit1	0.143384	-0.522512	0.188	0.298	1
Nrbp1	0.143409	0.412009	0.219	0.107	1
Lsm5	0.145414	-0.427587	0.406	0.464	1
Ube2c	0.145557	0.483833	0.125	0.048	1
Gm4955	0.151864	-0.476585	0.094	0.19	1
Camk2d	0.154171	-0.431632	0.062	0.155	1
Usp34	0.154171	-0.439736	0.062	0.155	1
Zfp36l1	0.154336	-0.50538	0.188	0.286	1
Rapgef6	0.156858	-0.419843	0.188	0.298	1
Taf7	0.160389	-0.414103	0.062	0.155	1
Anxa11	0.160389	-0.4714	0.062	0.155	1
PISD	0.175721	-0.470676	0.219	0.31	1
Phf3	0.186567	-0.619037	0.188	0.262	1
Klf4	0.202516	-0.457217	0.094	0.179	1
Srsf6	0.205737	-0.517099	0.344	0.381	1
Sap18	0.211699	-0.458869	0.375	0.393	1
Rgs2	0.21592	-0.50126	0.375	0.44	1
Bnip3l	0.227477	-0.459985	0.281	0.345	1
Tnrc6b	0.23346	-0.43989	0.125	0.202	1
4930523C07Rik	0.244574	-0.427319	0.25	0.31	1
Tbc1d10c	0.246025	-0.528933	0.25	0.298	1
Irf2bpl	0.246116	-0.428385	0.094	0.167	1
Rnf6	0.247654	-0.455053	0.062	0.131	1
Ifitm2	0.251771	-0.412959	0.219	0.286	1
Elf1	0.255068	-0.527288	0.219	0.286	1
Mdm4	0.261765	-0.411013	0.062	0.131	1
Slamf7	0.261765	-0.438464	0.062	0.131	1
Rnpepl1	0.261765	-0.541039	0.062	0.131	1
Clec2d	0.263553	-0.46563	0.281	0.345	1
Sptan1	0.263615	-0.519363	0.125	0.202	1
Llph	0.266234	-0.431073	0.344	0.393	1
Commd8	0.2754	-0.447783	0.156	0.226	1
Bcas2	0.276481	-0.470295	0.344	0.357	1
Rnf138	0.278661	-0.534863	0.219	0.274	1
Map1lc3b	0.27945	-0.546445	0.562	0.512	1
Zyx	0.285936	-0.42912	0.375	0.417	1
Cdk12	0.302808	-0.425858	0.094	0.155	1
Xcl1	0.306855	-0.916976	0.656	0.655	1
Cdk11b	0.311452	-0.467247	0.156	0.226	1
Metrnl	0.31258	-0.420649	0.094	0.155	1
Map1lc3a	0.317544	-0.421252	0.094	0.155	1
Klf6	0.323588	-0.461387	0.281	0.321	1
Pura	0.331374	-0.418207	0.125	0.19	1
Klra1	0.331691	0.522423	0.125	0.071	1
Il18rap	0.352333	-0.495511	0.188	0.25	1
Ypel3	0.358508	-0.437477	0.375	0.393	1
Hspa5	0.358641	-0.44807	0.531	0.512	1
Btg2	0.371863	-0.412041	0.562	0.536	1
Atp11b	0.392175	-0.412607	0.281	0.31	1
Med10	0.397548	-0.530063	0.188	0.226	1
Sms	0.407202	-0.488154	0.188	0.226	1
Syf2	0.438274	-0.448214	0.406	0.405	1
Gzmb	0.448793	-0.664585	0.25	0.274	1
Slc9a3r1	0.483111	-0.428973	0.344	0.333	1
Nfkbia	0.512853	-0.469487	0.375	0.345	1
Gadd45g	0.517179	-0.439782	0.125	0.155	1
H2afx	0.581734	0.41558	0.219	0.179	1
Tgoln1	0.600286	-0.432646	0.25	0.25	1
Srsf1	0.610197	-0.432717	0.281	0.274	1
Neat1	0.664063	-0.432372	0.375	0.357	1
Vimp	0.897837	-0.410291	0.281	0.25	1
Rgs1	0.970838	-0.551809	0.281	0.238	1

## Sheet: Neutrophils
	p_val	avg_logFC	pct.1	pct.2	p_val_adj
Klf2	8.27659e-153	-0.864932	0.786	0.891	1.31631e-148
Cxcl2	1.33564e-90	-1.64945	0.131	0.383	2.1242e-86
Trem1	1.67323e-83	-0.652122	0.221	0.472	2.6611e-79
Gadd45a	1.38167e-81	-0.660242	0.573	0.737	2.19742e-77
Ccl3	1.45914e-79	-1.11966	0.084	0.3	2.32062e-75
H3f3b	1.54078e-79	-0.513024	0.98	0.983	2.45045e-75
Fos	2.95807e-77	-0.666883	0.715	0.853	4.70451e-73
Dusp1	1.09728e-66	-0.81547	0.606	0.762	1.74512e-62
mt-Nd1	1.62488e-65	0.508796	0.693	0.462	2.58421e-61
Mmp8	1.56601e-56	0.496706	0.749	0.582	2.49059e-52
Fosb	7.05825e-53	-0.639685	0.402	0.58	1.12254e-48
Klf6	1.15101e-51	-0.550194	0.407	0.584	1.83057e-47
Trib1	3.00238e-45	-0.462018	0.318	0.499	4.77499e-41
Slc7a11	1.14897e-44	-0.558448	0.4	0.593	1.82732e-40
Ifi27l2a	1.5873e-39	0.495598	0.491	0.295	2.52444e-35
Cd14	1.71998e-37	-0.504986	0.159	0.309	2.73546e-33
Atf3	1.54203e-33	-0.448424	0.037	0.137	2.45244e-29
Rhob	2.81276e-30	-0.462104	0.368	0.498	4.47341e-26
Jund	3.67303e-28	-0.507584	0.794	0.841	5.84159e-24
Srgn	5.30581e-26	-0.430574	0.675	0.793	8.43836e-22
Hcar2	1.83556e-25	-0.524341	0.119	0.228	2.91927e-21
Tra2b	2.16401e-20	-0.406016	0.3	0.386	3.44164e-16
Egr1	8.32584e-19	-0.429226	0.085	0.169	1.32414e-14
Clec4e	1.55375e-10	-0.433018	0.462	0.521	2.47109e-06
Il1b	1.0004e-07	-0.505591	0.287	0.345	0.00159104

## Sheet: GMP
	p_val	avg_logFC	pct.1	pct.2	p_val_adj
mt-Nd4l	2.17288e-12	-0.644023	0.73	0.988	3.45574e-08
Neat1	1.33467e-11	-0.730598	0.683	0.915	2.12265e-07
Dusp1	1.31921e-09	-0.843832	0.524	0.878	2.09808e-05
Ubb	3.27244e-09	-0.484078	1	1	5.20448e-05
B930036N10Rik	6.00531e-09	-0.756884	0.667	0.915	9.55085e-05
Gadd45a	1.18175e-08	-0.685874	0.476	0.793	0.000187946
Cks2	7.17111e-08	-0.502225	0.968	0.988	0.00114049
Jund	1.41417e-07	-0.418532	0.778	0.963	0.0022491
Klf2	1.45196e-07	-0.821575	0.714	0.854	0.0023092
Fosb	2.61495e-07	-0.537953	0.762	0.951	0.00415881
H3f3b	2.64004e-07	-0.504404	1	1	0.00419871
Ifitm3	2.90701e-07	0.437481	0.952	0.878	0.00462331
Ccnl1	3.11485e-07	-0.427384	0.73	0.89	0.00495386
Fos	3.75245e-07	-0.562131	0.873	0.951	0.00596789
Ier2	4.1369e-07	-0.585829	0.857	0.988	0.00657933
Jun	6.76496e-07	-0.647298	0.825	0.927	0.010759
Junb	9.02127e-07	-0.526796	0.698	0.878	0.0143474
Rpl5	4.2845e-06	0.462323	1	0.951	0.0681407
Ifitm1	9.72452e-06	0.792637	0.508	0.183	0.154659
Actg1	2.35693e-05	0.415829	0.984	0.988	0.374846
Hp	4.36724e-05	-0.45967	0.873	0.976	0.694566
Eef1a1	5.85273e-05	0.44198	1	0.976	0.930818
Elane	7.03439e-05	-0.480028	0.905	0.976	1
Serinc3	0.000168661	0.445914	0.841	0.744	1
Rhob	0.000201215	-0.466032	0.571	0.768	1
Eef2	0.000315608	0.422925	0.984	0.915	1
Ly6e	0.000329344	0.647559	0.889	0.805	1
Ctsg	0.000652154	-0.478174	0.873	0.976	1
Prg2	0.000805398	3.42196	0.19	0.024	1
Hspa1a	0.000851874	0.512577	0.19	0.024	1
Prss34	0.000876034	1.41011	0.19	0.024	1
Nfkbia	0.00160714	-0.405938	0.603	0.78	1
Csrp3	0.00209249	0.595378	0.111	0	1
Hist1h2ae	0.0048292	-0.460022	0.349	0.561	1
Lmo4	0.00560334	0.519954	0.794	0.646	1
Cpa3	0.00691651	1.00395	0.286	0.122	1
Lgals1	0.00707876	0.53822	0.921	0.793	1
Crip1	0.0104702	0.511401	0.889	0.805	1
Lyz2	0.0117723	0.430421	1	1	1
Mcpt8	0.0369678	1.15314	0.349	0.195	1
S100a10	0.091126	0.425478	0.635	0.585	1
Ube2c	0.0913528	-0.427416	0.54	0.622	1
Ltf	0.107875	0.597361	0.937	0.915	1
Apoe	0.149916	0.552876	0.397	0.378	1
Ms4a2	0.15126	0.411814	0.159	0.085	1

## Sheet: MDP
	p_val	avg_logFC	pct.1	pct.2	p_val_adj
mt-Nd3	6.17687e-10	0.661992	1	0.96	9.8237e-06
mt-Co3	1.24599e-09	0.442209	1	1	1.98162e-05
mt-Nd4	1.20369e-07	0.425255	1	1	0.00191435
Fos	1.26086e-07	-1.15898	0.946	0.98	0.00200528
Klf2	2.34272e-07	-0.985762	0.676	0.88	0.00372586
mt-Nd1	6.23289e-07	0.448048	1	1	0.00991278
Magoh	1.46061e-06	-0.408644	0.946	0.98	0.0232295
Dusp1	2.60326e-06	-0.740153	0.595	0.94	0.0414023
Mid1	1.09962e-05	-0.531602	0.459	0.8	0.174884
Fosb	1.1584e-05	-0.663363	0.811	0.96	0.184232
Ubc	1.26713e-05	-0.441642	0.973	1	0.201525
Rbm25	1.43416e-05	-0.431051	0.865	0.84	0.228089
Neat1	3.96149e-05	-0.649038	0.838	0.96	0.630035
Jun	4.45046e-05	-0.607272	0.892	0.98	0.707801
Ier2	7.69251e-05	-0.467835	0.946	0.96	1
Jund	0.000109686	-0.41813	0.919	0.96	1
Ifitm3	0.000250533	0.481777	1	0.96	1
Zfp36	0.000264099	-0.467028	0.784	0.94	1
Junb	0.000292907	-0.462565	0.784	0.96	1
B930036N10Rik	0.000320883	-0.422747	0.676	0.9	1
Cd69	0.000346804	-0.429676	0.378	0.68	1
Ccnl1	0.000728333	-0.407162	0.919	0.96	1
Cxcl2	0.00246317	-0.460517	0.135	0.42	1
Klf6	0.00306167	-0.426037	0.541	0.76	1
Ccl3	0.00365874	-0.610204	0.27	0.52	1
Nfkbia	0.00913918	-0.497564	0.865	0.82	1
Srgn	0.0180158	-0.424935	1	0.98	1
Hist1h2ap	0.0277728	0.83256	0.703	0.66	1
Gm42418	0.0776525	0.482714	1	0.9	1
Nkg7	0.0977286	-0.449394	0.541	0.64	1
Elane	0.312589	-0.564554	0.865	0.88	1
Cd74	0.661137	-0.42801	0.649	0.66	1
Hist1h2ae	0.859566	-0.433188	0.568	0.5	1

## Sheet: ST-HSC&MLP
	p_val	avg_logFC	pct.1	pct.2	p_val_adj
Ifi27	5.89396e-05	1.04396	0.744	0	0.937375
Ngp	0.000132184	0.560475	0.974	1	1
Rps26	0.000132184	0.449119	1	1	1
Serinc3	0.000269927	0.688924	0.974	0.75	1
Ddx52	0.000286176	-0.546947	0.231	0.75	1
Rsrp1	0.000341047	0.751908	0.923	0.583	1
Etf1	0.000348789	-0.762978	0.333	0.75	1
Tmem258	0.00079504	0.713184	0.897	0.5	1
Cd69	0.00119483	-0.938006	0.308	0.667	1
Cox7b	0.00141924	0.822108	0.821	0.5	1
Runx1	0.00142962	-0.477893	0.513	0.833	1
Tpi1	0.00144754	-0.463917	0.692	1	1
Pglyrp1	0.0018954	0.558985	0.923	0.5	1
Slc3a2	0.00202174	-0.667307	0.462	0.833	1
Actb	0.00206177	0.456003	1	1	1
Hhex	0.00225519	0.70076	0.744	0.333	1
Ago2	0.00332691	-0.474416	0.308	0.75	1
Aamp	0.00346275	0.520557	0.59	0.083	1
Khdrbs1	0.00358216	-0.566593	0.615	1	1
Safb	0.00368172	0.552619	0.487	0	1
Emc7	0.00422677	-0.444806	0.41	0.75	1
H2-Q7	0.00451497	0.655591	0.795	0.25	1
Runx2	0.00453722	-0.508871	0.179	0.583	1
Ccnl1	0.00481079	-0.585647	0.615	0.917	1
Park7	0.00500561	-0.437783	0.974	1	1
Dnm2	0.00518376	0.420599	0.462	0	1
Inpp5d	0.00518717	-0.415916	0.359	0.75	1
Anapc11	0.00521888	0.532018	0.744	0.25	1
Rabggtb	0.00534904	-0.40843	0.205	0.583	1
Ddx39	0.0054748	-0.466198	0.436	0.75	1
Psmb2	0.0055202	-0.49665	0.795	0.833	1
Tmem59	0.00568737	-0.524445	0.692	0.917	1
Mtmr3	0.00573942	-0.447433	0.128	0.5	1
Ssb	0.00591044	-0.478064	0.744	1	1
Ehmt1	0.00642599	-0.410685	0.179	0.583	1
Snrpa1	0.00661054	-0.44169	0.333	0.75	1
Ddx3x	0.00669026	-0.413961	0.308	0.75	1
Nudt14	0.00731485	-0.490822	0.179	0.5	1
B930036N10Rik	0.00749687	-0.61235	0.282	0.667	1
Hsd17b11	0.00752444	-0.433477	0.154	0.5	1
Zfp36	0.00781977	-0.528658	0.718	0.917	1
Atp6v1f	0.00795837	0.569899	0.974	0.833	1
Mtdh	0.00822046	-0.495292	0.615	1	1
Gm15446	0.00831638	-0.42974	0.051	0.333	1
Etfb	0.00832594	0.645623	0.897	0.583	1
Nadk	0.00835831	0.433373	0.513	0.083	1
Tomm7	0.00849781	0.483681	0.974	0.833	1
Eif3j1	0.00859272	-0.469582	0.487	0.833	1
Fam65a	0.00906113	0.494789	0.487	0.083	1
2310039H08Rik	0.00906113	0.466164	0.487	0.083	1
Tmem160	0.00918313	-0.435291	0.641	0.833	1
Rcc2	0.00957413	-0.550069	0.615	0.833	1
Nedd4	0.0099519	0.518442	0.744	0.333	1
Mta3	0.0101237	-0.416279	0.282	0.667	1
Alox5ap	0.0108744	0.588828	0.846	0.333	1
Fdx1l	0.0116184	-0.418925	0.231	0.583	1
Arpc5	0.0119692	0.492064	0.769	0.583	1
Spi1	0.0129453	-0.524247	0.538	0.833	1
Hipk1	0.013064	0.473936	0.462	0.083	1
Hspb11	0.0131683	-0.449819	0.179	0.5	1
Ube2b	0.013223	-0.537409	0.615	0.833	1
Psmd7	0.0132361	-0.467056	0.513	0.75	1
Grpel1	0.0133222	-0.572886	0.487	0.667	1
Klf2	0.0136716	-0.890302	0.538	0.667	1
Atp6v0b	0.0145364	-0.424386	0.744	0.917	1
Pitpnc1	0.0147604	0.474633	0.513	0.083	1
Cox6a1	0.0148438	0.512692	0.897	0.667	1
B230219D22Rik	0.0150744	-0.412512	0.359	0.75	1
Jun	0.0158485	-0.761918	0.846	0.917	1
Dynll1	0.0159724	0.43677	0.974	0.833	1
Myeov2	0.0160742	0.651617	0.872	0.583	1
G3bp1	0.0167777	-0.40673	0.718	0.917	1
Ndufa7	0.0169709	0.417229	0.974	0.833	1
Fam96a	0.0172098	0.452522	0.667	0.417	1
Brk1	0.0178885	0.556335	0.923	0.667	1
Atf4	0.0189757	-0.560956	0.462	0.75	1
Hspa5	0.0195086	-0.451361	0.744	0.833	1
Arhgef1	0.0198842	0.607408	0.59	0.25	1
Mrps12	0.0198842	0.46942	0.59	0.25	1
Gm16062	0.0203507	-0.413443	0.077	0.333	1
Tpp2	0.0223762	-0.420697	0.154	0.417	1
mt-Nd3	0.0241712	0.472004	0.949	0.833	1
Ifitm3	0.0242329	0.533893	1	0.917	1
Dap3	0.0243471	0.408757	0.487	0.167	1
Dusp2	0.0245582	-0.410861	0.462	0.833	1
Gm26917	0.024905	-0.613737	0.718	1	1
Pitpna	0.0250326	0.567114	0.564	0.25	1
Fth1	0.0257553	-0.430374	1	1	1
Psmd12	0.026195	-0.410501	0.282	0.583	1
Tsc22d2	0.026631	-0.519742	0.205	0.5	1
Uchl5	0.0276976	-0.508747	0.41	0.667	1
Ndufa9	0.0278296	-0.426555	0.385	0.667	1
Ypel3	0.0289954	0.486357	0.718	0.5	1
Mrpl12	0.029552	-0.431345	0.564	0.75	1
Bax	0.0295839	-0.617934	0.538	0.75	1
Cnbp	0.0321206	-0.409596	0.949	1	1
Ptbp3	0.0322227	0.513494	0.641	0.333	1
Gpx1	0.0326701	0.436441	1	0.917	1
Ccar2	0.0327471	0.629805	0.308	0	1
Gng11	0.0336878	0.416865	0.462	0.083	1
Arpc2	0.0339349	0.425855	0.949	0.917	1
Chic2	0.0341341	0.478231	0.641	0.333	1
Mtch2	0.0341341	-0.44279	0.538	0.667	1
Spns2	0.0352529	0.414911	0.462	0.167	1
Imp3	0.0354608	-0.483416	0.692	0.75	1
Glrx5	0.0361415	0.413106	0.641	0.333	1
Clec12a	0.0363233	0.42706	0.436	0.083	1
Brd4	0.0385942	0.426344	0.564	0.333	1
Mid1	0.038922	-0.472105	0.359	0.583	1
PISD	0.039034	0.519932	0.744	0.5	1
Cops7a	0.0416491	-0.573105	0.154	0.417	1
Plek	0.0428848	-0.426285	0.282	0.5	1
Dtx3	0.04322	0.443307	0.282	0	1
Ly6c2	0.0435968	0.456691	0.718	0.333	1
Man2a2	0.0436929	-0.442927	0.103	0.333	1
Cul5	0.0443545	-0.420575	0.256	0.5	1
Morf4l1	0.0465975	-0.427012	0.821	1	1
Fam104a	0.0471447	0.464964	0.538	0.25	1
4930519L02Rik	0.0472854	0.455282	0.385	0.083	1
Vti1b	0.0477747	0.633596	0.462	0.167	1
Commd6	0.0534846	0.856473	0.564	0.25	1
Neat1	0.0535717	-0.627094	0.615	0.75	1
Pdcd4	0.0561192	0.592781	0.641	0.333	1
Gstt2	0.0566536	0.597308	0.256	0	1
Cd63	0.0573514	-0.462642	0.692	0.75	1
Ergic3	0.0573981	0.558417	0.615	0.25	1
Ifi27l2a	0.0607226	0.573194	0.615	0.333	1
Cops4	0.0612687	-0.454068	0.41	0.583	1
Ier2	0.0625537	-0.548644	0.718	0.75	1
Bbip1	0.0629606	-0.408666	0.41	0.75	1
Ncoa5	0.063652	-0.41242	0.128	0.333	1
Cuta	0.0647105	0.510609	0.846	0.417	1
Gm5611	0.0677346	-0.544759	0.205	0.417	1
Emb	0.0680219	-0.416748	0.718	0.833	1
Anp32a	0.0692837	-0.411081	0.795	0.833	1
5031439G07Rik	0.073812	0.588786	0.231	0	1
Fos	0.0747681	-0.5689	0.615	0.917	1
Mcm6	0.0805028	0.58191	0.59	0.333	1
Zfand6	0.0810907	0.434033	0.538	0.25	1
Cbx3	0.0884983	0.458283	0.897	0.583	1
Psmd4	0.0922647	-0.460378	0.59	0.667	1
Dyrk1a	0.0928964	-0.406282	0.231	0.417	1
Ninj1	0.0952909	-0.430146	0.718	0.833	1
Cpa3	0.0956661	0.593375	0.205	0	1
Coro2a	0.103873	-0.489913	0.333	0.583	1
Pdia3	0.105664	-0.54762	0.769	0.833	1
Hmgn2	0.119383	0.49166	0.872	0.75	1
Il12a	0.124341	-0.422597	0.205	0.417	1
Lockd	0.130077	0.549604	0.538	0.333	1
Ccnd2	0.132395	-0.555051	0.667	0.667	1
Pycr2	0.133541	-0.410136	0.359	0.5	1
Ywhah	0.136488	0.435286	0.821	0.5	1
Pan3	0.138165	0.414334	0.513	0.25	1
Gem	0.144976	-0.429069	0.154	0.333	1
Shisa5	0.159788	0.436544	0.744	0.583	1
Eif4ebp1	0.160804	-0.4962	0.692	0.833	1
Wdr1	0.166517	0.561742	0.513	0.333	1
Polr2j	0.166994	0.412723	0.821	0.75	1
Ifngr1	0.172844	-0.584658	0.282	0.5	1
Gnb1	0.184017	0.430191	0.692	0.5	1
Dnajc19	0.187003	0.451785	0.744	0.5	1
Magohb	0.1919	0.550503	0.41	0.25	1
Fam98c	0.194648	-0.411642	0.308	0.417	1
Cwc15	0.198798	0.499616	0.59	0.5	1
Rgs1	0.200088	-0.723232	0.385	0.5	1
Ktn1	0.202894	-0.443491	0.359	0.5	1
Sav1	0.204285	0.51889	0.128	0	1
Procr	0.213024	-0.451793	0.128	0.25	1
Dusp1	0.213982	-0.434353	0.615	0.667	1
Pnkp	0.217472	0.544243	0.231	0.083	1
Hnrnpdl	0.23095	-0.412145	0.718	0.833	1
Saraf	0.23317	-0.48764	0.641	0.667	1
Tmbim6	0.234356	0.459139	0.769	0.583	1
Srek1ip1	0.26013	0.527111	0.564	0.417	1
Igll1	0.263032	0.519455	0.103	0	1
Exosc5	0.265815	0.630971	0.667	0.583	1
Vbp1	0.268438	0.452032	0.59	0.417	1
Aup1	0.272014	0.42359	0.385	0.167	1
Dnttip2	0.280521	-0.421325	0.333	0.417	1
Spin1	0.285008	0.558669	0.462	0.333	1
Cdv3	0.295368	-0.416908	0.359	0.5	1
Ppid	0.29973	-0.434211	0.487	0.5	1
Klhl9	0.308188	0.420155	0.385	0.167	1
Hnrnpul2	0.310978	0.453998	0.538	0.333	1
Birc2	0.311486	0.451555	0.359	0.167	1
Mrpl9	0.33813	0.489512	0.436	0.333	1
Ccni	0.340299	0.459118	0.513	0.417	1
Mndal	0.341814	0.419532	0.641	0.5	1
Ctsa	0.344119	0.508801	0.308	0.167	1
Ccna2	0.345998	0.493488	0.282	0.167	1
Emc3	0.358714	0.470101	0.308	0.167	1
Tigd2	0.366928	0.473208	0.205	0.083	1
Atrn	0.371051	0.512226	0.179	0.083	1
Hmgb3	0.378964	0.506622	0.564	0.583	1
Ier3	0.382928	-0.449979	0.41	0.5	1
Prkaca	0.403487	0.440974	0.205	0.083	1
Abi1	0.411521	0.533748	0.256	0.167	1
Pim1	0.412795	0.428903	0.692	0.833	1
Zrsr2	0.427648	0.45036	0.41	0.25	1
Cdk1	0.458631	0.428683	0.385	0.25	1
Thbs1	0.462861	-0.596191	0.103	0.167	1
Irf8	0.490763	-0.420447	0.333	0.417	1
Mpo	0.519004	-0.876166	0.667	0.667	1
Lyrm2	0.520844	0.461006	0.256	0.167	1
Ttc5	0.525912	0.499168	0.308	0.25	1
Suz12	0.568013	0.47427	0.231	0.167	1
Zfp329	0.603315	0.430943	0.154	0.083	1
Josd1	0.676915	0.44942	0.128	0.083	1
Ctla2a	0.680832	-0.781405	0.872	0.833	1
BC026585	0.681615	0.453129	0.333	0.333	1
Utp18	0.688851	0.452677	0.205	0.167	1
Hist1h2ap	0.691368	0.711526	0.462	0.5	1
Surf2	0.699647	0.407478	0.231	0.167	1
Morn2	0.724083	0.413208	0.282	0.25	1
Elane	0.733555	-0.408218	0.41	0.333	1
Il18	0.838241	0.414417	0.128	0.167	1
Ctsg	0.903272	-0.429909	0.462	0.417	1
Hscb	0.951005	0.456479	0.41	0.5	1
Tsen2	0.986006	0.412794	0.154	0.167	1

## Sheet: T_cells
	p_val	avg_logFC	pct.1	pct.2	p_val_adj
mt-Nd3	2.06361e-13	0.513471	0.843	0.469	3.28196e-09
Fosb	1.44404e-06	-0.736726	0.104	0.305	0.022966
Ly6c2	1.71383e-06	0.464974	0.776	0.544	0.0272568
Fos	2.4133e-06	-0.76638	0.313	0.49	0.0383812
mt-Nd4l	4.50663e-06	-0.559646	0.284	0.482	0.0716734
Tuba1b	1.44876e-05	0.423464	0.381	0.192	0.230411
Ifi27l2a	1.65228e-05	0.544682	0.59	0.382	0.262779
Jun	0.000519717	-0.529883	0.187	0.318	1
Selk	0.001722	-0.471436	0.366	0.451	1
Ccnl2	0.0029358	-0.434023	0.097	0.203	1
Atrx	0.00805756	-0.461158	0.157	0.25	1
Zfos1	0.00870434	-0.438025	0.366	0.434	1
Dusp2	0.0203352	-0.415273	0.216	0.3	1
Dapl1	0.0537798	-0.507933	0.224	0.289	1
Rhoh	0.0690791	-0.417495	0.403	0.425	1
Junb	0.139733	-0.484346	0.463	0.464	1
