# Supplementary material for: The bone marrow microenvironment of pre-B acute lymphoblastic leukemia at single-cell resolution
Source: Sci Rep. 2020 Nov 5;10:19173. doi: 10.1038/s41598-020-76157-4 (PMC7645756; doi:10.1038/s41598-020-76157-4)
Supplement: Supplementary file 3 — Supplementary Table S4. [file 41598_2020_76157_MOESM3_ESM.xlsx]

## Sheet: B_cells_pro_pre
	p_val	avg_logFC	pct.1	pct.2	p_val_adj
mt-Nd1	1.56041e-39	0.735204	0.986	0.946	2.48167e-35
mt-Cytb	1.77984e-38	0.6432	0.997	0.981	2.83065e-34
mt-Atp6	2.41012e-33	0.542539	1	1	3.83306e-29
mt-Co3	2.74258e-31	0.507977	0.997	1	4.36179e-27
mt-Nd2	1.95113e-29	0.701573	0.928	0.782	3.10308e-25
mt-Nd4	3.00167e-28	0.539375	0.991	0.973	4.77386e-24
Lyz2	1.02621e-27	0.530725	0.991	0.914	1.63209e-23
mt-Co2	4.79063e-25	0.510552	0.997	0.988	7.61902e-21
Retnlg	1.17989e-22	0.55185	0.971	0.864	1.8765e-18
Fos	1.69408e-20	-1.00372	0.405	0.693	2.69427e-16
mt-Nd3	2.2684e-20	0.77589	0.777	0.51	3.60766e-16
Jun	6.90992e-16	-0.770856	0.422	0.7	1.09895e-11
Gm42418	4.99848e-14	0.729791	0.74	0.525	7.94958e-10
Gm2000	8.37479e-14	-0.555796	0.514	0.72	1.33193e-09
Jund	9.26234e-14	-0.635038	0.818	0.926	1.47308e-09
Rps27rt	6.23442e-13	-0.46118	0.812	0.879	9.91523e-09
Cd69	1.7809e-12	-0.74228	0.202	0.451	2.83234e-08
Rpl9-ps6	1.74829e-11	-0.409586	0.711	0.829	2.78047e-07
Gm11808	2.14794e-11	-0.417004	0.694	0.817	3.41608e-07
Fosb	2.65902e-11	-0.717677	0.283	0.521	4.22891e-07
Tra2b	2.36601e-10	-0.479493	0.624	0.767	3.7629e-06
Rhob	2.02519e-09	-0.70264	0.147	0.342	3.22086e-05
Tyrobp	1.18907e-08	0.453065	0.737	0.545	0.000189109
Pglyrp1	1.63259e-08	0.427941	0.636	0.412	0.000259647
Gpx1	1.85716e-08	0.412941	0.769	0.556	0.000295363
Igll1	2.36476e-08	-0.805324	0.318	0.498	0.000376091
Ccl6	2.74345e-08	0.468004	0.387	0.175	0.000436319
Ly6c2	5.01951e-08	0.439832	0.569	0.339	0.000798303
Myl4	7.77722e-08	0.414722	0.587	0.362	0.00123689
Myl10	1.99658e-07	-0.606405	0.084	0.23	0.00317536
Vpreb1	2.64978e-07	-0.787271	0.324	0.49	0.00421421
Tspan13	5.59301e-07	-0.580782	0.616	0.708	0.00889512
Dntt	6.09187e-07	-0.578224	0.139	0.307	0.0096885
Gm43291	6.48849e-07	0.44824	0.538	0.315	0.0103193
Lef1	1.78857e-06	-0.648758	0.277	0.42	0.0284454
Junb	2.2781e-06	-0.526505	0.402	0.56	0.036231
Ifi27l2a	2.88075e-06	0.44229	0.572	0.389	0.0458155
Vpreb2	3.27705e-06	-0.591042	0.136	0.28	0.0521183
Ier2	5.10642e-06	-0.541819	0.355	0.494	0.0812126
Tcf7l2	8.4474e-06	-0.45566	0.069	0.183	0.134347
Klf2	1.00048e-05	-0.440954	0.587	0.7	0.159116
Mid1	1.36542e-05	-0.540787	0.182	0.311	0.217156
Hes1	1.99875e-05	-0.453763	0.208	0.35	0.317881
Dusp1	2.83811e-05	-0.431946	0.283	0.42	0.451373
Zfp36l1	3.52219e-05	-0.452618	0.295	0.428	0.560169
Ccnl1	3.70884e-05	-0.413745	0.382	0.518	0.589854
Ddit4	3.87536e-05	-0.429708	0.09	0.206	0.616338
Klf4	5.31493e-05	-0.535482	0.171	0.296	0.845286
Dusp2	6.04438e-05	-0.526516	0.468	0.58	0.961299
Gimap6	0.000113841	-0.409957	0.202	0.331	1
B930036N10Rik	0.000175303	-0.419424	0.179	0.296	1
Gm8369	0.000241311	-0.467464	0.133	0.249	1
Ninj1	0.000542128	-0.530468	0.208	0.307	1
Hist1h2ap	0.00115798	0.890303	0.341	0.245	1

## Sheet: B_cells
	p_val	avg_logFC	pct.1	pct.2	p_val_adj
mt-Nd1	1.34256e-76	0.668408	0.994	0.962	2.1352e-72
mt-Co3	1.0951e-65	0.488068	1	0.997	1.74165e-61
mt-Cytb	5.17113e-65	0.552776	0.996	0.972	8.22417e-61
Lyz2	2.77068e-55	0.606641	0.981	0.844	4.40649e-51
mt-Nd4	3.20318e-52	0.561192	0.996	0.903	5.09434e-48
Rps27rt	2.17719e-50	-0.585987	0.909	0.967	3.46261e-46
mt-Atp6	6.87396e-50	0.409987	0.998	0.999	1.09323e-45
mt-Nd2	7.65832e-42	0.622928	0.943	0.731	1.21798e-37
Retnlg	8.70839e-35	0.531234	0.938	0.765	1.38498e-30
mt-Nd3	4.91893e-34	0.724837	0.694	0.333	7.82307e-30
Ly6c2	3.45893e-21	0.553522	0.474	0.198	5.50109e-17
Lcn2	1.24825e-19	0.43282	0.811	0.56	1.98522e-15
Tyrobp	2.62831e-15	0.441401	0.67	0.413	4.18007e-11
Slpi	2.35717e-13	0.50345	0.326	0.141	3.74885e-09
Mmp8	4.35724e-13	0.438793	0.151	0.033	6.92976e-09
Gm2000	2.2309e-09	-0.436429	0.472	0.582	3.54803e-05
Fos	6.03007e-07	-0.52825	0.349	0.442	0.00959022
Cirbp	1.62714e-05	-0.417919	0.238	0.33	0.258781
Fosb	2.60667e-05	-0.521137	0.189	0.276	0.414565
Iglc1	8.02928e-05	0.465373	0.413	0.302	1
Cd69	0.000103208	-0.421862	0.113	0.189	1
Jun	0.000234784	-0.413558	0.191	0.272	1
Junb	0.014713	-0.409899	0.464	0.472	1

## Sheet: DC
	p_val	avg_logFC	pct.1	pct.2	p_val_adj
mt-Co3	2.07512e-17	0.446017	1	1	3.30027e-13
mt-Nd1	2.46015e-17	0.592862	1	0.988	3.91262e-13
Fos	1.08176e-16	-1.09431	0.651	0.963	1.72043e-12
mt-Cytb	6.82384e-16	0.485918	1	1	1.08526e-11
Retnlg	1.45581e-14	0.602481	0.989	0.89	2.31533e-10
Lyz2	1.55401e-14	0.547208	0.989	0.951	2.4715e-10
mt-Nd4	1.49386e-13	0.519916	0.994	1	2.37583e-09
Rgs1	5.49628e-13	-0.997967	0.206	0.622	8.74128e-09
Jund	7.44171e-12	-0.755298	0.777	0.976	1.18353e-07
Ubb	4.95953e-11	-0.446144	1	1	7.88764e-07
Fosb	8.10785e-11	-0.738013	0.491	0.817	1.28947e-06
mt-Nd2	9.82691e-11	0.481936	0.989	0.939	1.56287e-06
Jun	4.02165e-09	-0.972424	0.537	0.793	6.39603e-05
Rbm3	5.67288e-09	-0.563219	0.846	0.939	9.02215e-05
Tra2b	1.11919e-08	-0.50917	0.771	0.89	0.000177996
Cd69	4.1743e-08	-0.713526	0.12	0.415	0.00066388
Ly6c2	9.73618e-08	0.713293	0.926	0.744	0.00154844
mt-Nd3	9.79947e-08	0.594195	0.874	0.671	0.00155851
Mid1	2.23461e-07	-0.524687	0.143	0.427	0.00355392
Sfpq	7.16176e-07	-0.477674	0.537	0.768	0.0113901
Mpeg1	1.06134e-06	0.415949	0.954	0.866	0.0168796
Igkc	1.09276e-06	0.419604	0.829	0.451	0.0173793
Eif4a1	1.95073e-06	-0.441813	0.669	0.878	0.0310244
Sub1	2.34336e-06	-0.504776	0.926	0.939	0.0372688
Apobec3	3.38953e-06	0.486641	0.76	0.488	0.0539071
Atf3	3.73446e-06	-0.526407	0.029	0.195	0.0593928
mt-Nd4l	4.87081e-06	-0.416813	0.526	0.756	0.0774653
Klf2	5.0709e-06	-0.512883	0.731	0.854	0.0806476
Iglc3	7.16382e-06	0.589464	0.726	0.451	0.113933
Srsf2	1.36136e-05	-0.439648	0.651	0.829	0.216511
Fdps	1.55151e-05	-0.487139	0.24	0.488	0.246752
Rgs2	1.89138e-05	-0.586549	0.514	0.72	0.300806
Hspa5	3.45603e-05	-0.447811	0.771	0.829	0.549648
Sema4b	4.54885e-05	0.440999	0.549	0.244	0.72345
Pnrc1	5.02499e-05	-0.45602	0.6	0.744	0.799175
Nasp	6.00236e-05	-0.42962	0.12	0.317	0.954615
Iglc1	6.16496e-05	0.613869	0.223	0.024	0.980475
Rilpl2	7.46936e-05	-0.423333	0.406	0.61	1
Ppp1r15a	8.6066e-05	-0.445841	0.16	0.366	1
Lztfl1	9.75392e-05	-0.443661	0.211	0.415	1
U2af1	0.000106579	-0.410864	0.543	0.72	1
Ly6a	0.000141785	0.688502	0.549	0.329	1
Dusp1	0.000178049	-0.507292	0.309	0.5	1
Ifitm3	0.000381314	0.437385	0.549	0.341	1
Gm9844	0.000685529	-0.441829	0.291	0.463	1
Cd82	0.000783866	-0.503146	0.24	0.402	1
Zfp36	0.000898671	-0.447072	0.526	0.659	1
Stk17b	0.0013699	-0.435106	0.509	0.622	1
Atf4	0.00160735	-0.452435	0.526	0.622	1
Klf6	0.00293952	-0.415674	0.246	0.402	1
Nfkbia	0.00305058	-0.42418	0.389	0.537	1
Ccl4	0.00391063	-0.813468	0.211	0.354	1
Srgn	0.00691609	-0.413396	0.903	0.841	1
Junb	0.00927693	-0.544985	0.52	0.573	1
Slc3a2	0.0213911	-0.438614	0.514	0.634	1
Stmn1	0.191065	-0.463172	0.337	0.366	1

## Sheet: Monocytes
	p_val	avg_logFC	pct.1	pct.2	p_val_adj
Igkc	9.21755e-139	0.825789	0.874	0.281	1.46596e-134
Atf3	5.72067e-94	-1.22704	0.383	0.747	9.09816e-90
Fos	9.34932e-88	-0.947976	0.898	0.953	1.48692e-83
Gpx1	2.58756e-84	0.417611	1	0.99	4.11526e-80
Dusp1	1.17214e-76	-1.05689	0.774	0.882	1.86418e-72
Klf2	2.59027e-67	-0.802203	0.815	0.897	4.11956e-63
Ly6e	3.51235e-66	0.420387	0.994	0.975	5.58604e-62
mt-Nd1	3.99916e-62	0.428162	1	0.988	6.36027e-58
Junb	9.78314e-62	-0.629151	0.857	0.933	1.55591e-57
Ccnl1	5.73069e-61	-0.647191	0.686	0.83	9.11408e-57
Eef2	3.32581e-56	0.419842	0.976	0.88	5.28937e-52
Jun	4.34269e-51	-0.730876	0.771	0.87	6.90662e-47
Ighm	1.90607e-47	0.452926	0.85	0.519	3.03141e-43
Jund	8.92906e-46	-0.541803	0.793	0.894	1.42008e-41
Selk	3.4444e-45	-0.41728	0.865	0.906	5.47797e-41
mt-Nd3	4.35351e-44	0.47109	0.832	0.543	6.92382e-40
S100a11	1.59703e-43	-0.42729	0.97	0.979	2.53991e-39
Klf6	1.66317e-38	-0.576328	0.614	0.759	2.6451e-34
Fosb	1.87662e-36	-0.558106	0.708	0.835	2.98458e-32
Ccl2	2.66229e-33	-0.843857	0.153	0.387	4.2341e-29
Zfp36	1.15203e-32	-0.474614	0.846	0.893	1.83219e-28
Ier2	2.13762e-31	-0.430928	0.893	0.912	3.39968e-27
Ccl3	2.73465e-28	-0.660607	0.257	0.479	4.34919e-24
Ppp1r15a	3.64202e-28	-0.454705	0.283	0.5	5.79227e-24
Tra2b	7.12085e-28	-0.443003	0.743	0.802	1.1325e-23
Gm9844	3.53506e-27	-0.423009	0.793	0.87	5.62216e-23
Hspa5	1.93846e-20	-0.469168	0.759	0.811	3.08292e-16
Pim1	7.50945e-19	-0.439556	0.56	0.687	1.1943e-14
Cxcl2	5.37068e-14	-0.963789	0.207	0.353	8.54153e-10
H2-Aa	6.96213e-14	0.427006	0.338	0.166	1.10726e-09
Cd14	5.06495e-13	-0.569658	0.37	0.508	8.05529e-09
Tuba1b	1.98745e-12	0.480688	0.702	0.52	3.16085e-08
Hist1h2ap	3.99796e-08	0.548002	0.3	0.185	0.000635836
Hist1h2ae	0.462374	-0.456311	0.183	0.182	1

## Sheet: NK_cells
	p_val	avg_logFC	pct.1	pct.2	p_val_adj
Igkc	2.55964e-14	1.02365	0.823	0.179	4.07086e-10
Lyz2	2.22047e-10	0.653878	0.984	0.845	3.53144e-06
mt-Cytb	6.95068e-07	0.433017	1	0.976	0.0110544
mt-Nd3	8.54613e-06	0.741263	0.71	0.381	0.135918
Iglc1	1.59723e-05	0.468448	0.242	0.012	0.254024
Gpx1	1.68774e-05	0.686038	0.677	0.31	0.268419
mt-Nd1	3.30736e-05	0.413182	1	0.94	0.526003
Rpl5	4.05785e-05	0.408066	1	0.774	0.645361
H3f3b	5.07041e-05	-0.408568	0.935	0.964	0.806398
Gm11808	0.000130631	-0.527069	0.726	0.845	1
Cd177	0.000148851	0.505174	0.161	0	1
Jchain	0.000148851	0.468712	0.161	0	1
Cytip	0.000207706	0.58353	0.355	0.095	1
Rnf14	0.0003367	0.421241	0.145	0	1
Chchd5	0.0003367	0.41935	0.145	0	1
Ifitm3	0.000495751	0.438758	0.581	0.262	1
Gfpt1	0.000532731	0.462436	0.242	0.048	1
Zfp593	0.000622577	0.476911	0.194	0.024	1
Cox7a2l	0.000623789	0.464476	0.758	0.5	1
Trim56	0.000663492	0.505288	0.161	0.012	1
Ncf2	0.000677978	0.424719	0.194	0.024	1
Ly6g	0.00068169	0.481237	0.274	0.06	1
Aup1	0.000737933	0.441535	0.194	0.024	1
Pde7a	0.000746433	0.516978	0.306	0.083	1
Nek9	0.000776661	0.443566	0.161	0.012	1
Ifitm6	0.00083523	0.48006	0.371	0.131	1
Apbb1ip	0.000909088	0.514993	0.355	0.119	1
Cnn2	0.000943063	0.438624	0.613	0.333	1
Ly6c2	0.000957325	0.734888	0.629	0.345	1
Glipr1	0.00123129	0.422129	0.387	0.143	1
Il16	0.00127023	0.407289	0.403	0.155	1
Drap1	0.00127715	0.471419	0.387	0.143	1
Rbm15b	0.0016966	0.450327	0.113	0	1
Ctsw	0.00174	-0.533556	0.516	0.702	1
Tcea1	0.00177766	0.4615	0.306	0.095	1
Tuba1b	0.0019765	0.76237	0.387	0.179	1
Otud5	0.00201563	-0.553897	0	0.143	1
Snrnp200	0.00227491	-0.483559	0.016	0.179	1
Smim7	0.00234898	0.458037	0.323	0.119	1
Cyth4	0.0025954	0.438273	0.258	0.071	1
Dpm3	0.00333857	-0.568063	0.371	0.56	1
Xcl1	0.00335259	-1.22838	0.468	0.655	1
Nus1	0.00365831	0.496308	0.177	0.036	1
Dynlrb1	0.00394223	0.437548	0.516	0.262	1
Cmc1	0.00502205	0.411395	0.371	0.167	1
Lars2	0.00504485	-0.637318	0.032	0.179	1
1110001J03Rik	0.00523672	0.40848	0.339	0.143	1
Ptpn12	0.00532207	0.427125	0.21	0.06	1
Glul	0.00644044	0.445643	0.21	0.06	1
Amfr	0.00651253	0.410889	0.145	0.024	1
Uqcr10	0.00685696	-0.547046	0.452	0.595	1
Fcgr3	0.00705641	-0.624632	0.065	0.226	1
Ucp2	0.00724181	0.405747	0.694	0.476	1
Cks1b	0.00808348	0.486519	0.177	0.048	1
Phf3	0.00810252	-0.616883	0.097	0.262	1
Tnfaip3	0.00824181	-0.573057	0.097	0.262	1
Osbpl3	0.0105784	0.520553	0.21	0.071	1
Lin37	0.0123522	-0.467416	0.016	0.131	1
Lockd	0.0132424	0.425209	0.194	0.06	1
Clec4e	0.0141589	-0.448578	0.032	0.155	1
Adcy7	0.0148488	0.446892	0.226	0.083	1
Birc5	0.0190605	0.425847	0.161	0.048	1
Dnajc3	0.0197476	-0.448097	0.177	0.333	1
Yrdc	0.0220157	-0.43223	0.032	0.143	1
Fosb	0.0225242	-0.464467	0.387	0.524	1
Ube2c	0.0233996	0.453881	0.161	0.048	1
Nfkbia	0.0271284	-0.491157	0.21	0.345	1
Azin1	0.0286531	-0.459622	0.081	0.202	1
Adora2a	0.0298074	0.431249	0.21	0.083	1
Rpl7a-ps5	0.034911	-0.479096	0.258	0.381	1
Mycbp	0.0360957	-0.467257	0.065	0.179	1
Hist1h2ap	0.0374699	0.754154	0.129	0.036	1
Tubb5	0.038607	0.455364	0.5	0.345	1
Dusp1	0.0403913	-0.558433	0.274	0.393	1
Ppp1r15a	0.044554	-0.550406	0.129	0.25	1
Dnajb6	0.0499013	-0.468153	0.274	0.393	1
Lrrc58	0.0514962	-0.451604	0.258	0.393	1
Exosc3	0.0519693	-0.426991	0.161	0.274	1
Npc1	0.0548909	-0.446629	0.048	0.143	1
Mvb12b	0.0564415	-0.452788	0.032	0.119	1
Tial1	0.0603642	-0.408589	0.081	0.19	1
Trappc5	0.0608527	-0.49565	0.081	0.179	1
Syf2	0.0681346	-0.523641	0.29	0.405	1
Chchd7	0.0685198	-0.460917	0.081	0.179	1
Trim12a	0.0700609	-0.474903	0.21	0.321	1
Anp32a	0.0725422	-0.447632	0.484	0.524	1
Zbtb8os	0.0725713	0.432423	0.177	0.083	1
Whsc1l1	0.0766602	-0.414655	0.161	0.274	1
Rhoh	0.0813186	-0.486201	0.129	0.238	1
Gm42418	0.0823767	-0.653251	0.597	0.619	1
Tulp4	0.0867624	-0.433971	0.048	0.131	1
Bcl2a1b	0.0927489	-0.409521	0.065	0.155	1
Thrap3	0.0956054	-0.441558	0.161	0.25	1
Amn1	0.0958428	-0.501044	0.032	0.107	1
Acap1	0.105728	-0.417675	0.129	0.214	1
Klra3	0.110727	-0.486856	0.113	0.202	1
Elane	0.118477	-0.417358	0.113	0.202	1
Cd69	0.120414	-0.541423	0.161	0.25	1
Ccl4	0.124145	-0.955622	0.29	0.369	1
Ash1l	0.133842	-0.501259	0.194	0.274	1
Cwc25	0.145441	-0.413706	0.081	0.155	1
Srsf1	0.149597	-0.452595	0.194	0.274	1
Stk17b	0.149773	-0.531522	0.323	0.381	1
Cklf	0.156681	-0.421679	0.065	0.131	1
Bccip	0.157294	-0.426933	0.081	0.155	1
mt-Nd4l	0.161741	-0.428067	0.306	0.369	1
Zc3h7a	0.221788	-0.407565	0.161	0.226	1
Dhx9	0.230461	-0.45648	0.145	0.202	1
Ddx42	0.239437	-0.405644	0.081	0.143	1
Tra2a	0.24927	-0.410033	0.403	0.476	1
Nrarp	0.250065	-0.41003	0.129	0.19	1
Gls	0.252193	-0.479675	0.113	0.167	1
Neat1	0.30838	-0.456619	0.339	0.357	1
Vimp	0.374902	-0.419835	0.21	0.25	1
Actb	0.393556	-0.423101	1	0.988	1
Rgs1	0.636167	-0.465098	0.226	0.238	1
Ccl3	0.642752	-0.408281	0.129	0.155	1
Dusp2	0.665017	-0.411932	0.532	0.464	1

## Sheet: Neutrophils
	p_val	avg_logFC	pct.1	pct.2	p_val_adj
Igkc	0	1.074	0.781	0.237	0
Klf2	6.17267e-161	-0.926613	0.783	0.891	9.81701e-157
Gpx1	4.15574e-153	0.495275	0.957	0.843	6.60929e-149
mt-Co3	4.52942e-104	0.503608	0.964	0.843	7.20359e-100
Ighm	8.47328e-104	0.483822	0.527	0.221	1.34759e-99
mt-Nd1	2.47398e-96	0.631173	0.736	0.462	3.93462e-92
Trem1	3.24375e-83	-0.685893	0.218	0.472	5.15887e-79
mt-Cytb	8.69423e-82	0.538119	0.827	0.606	1.38273e-77
Gadd45a	9.05387e-71	-0.633431	0.595	0.737	1.43993e-66
Mmp8	1.58749e-61	0.539564	0.758	0.582	2.52474e-57
H3f3b	1.8963e-57	-0.45114	0.983	0.983	3.01588e-53
Ccl3	1.63307e-56	-0.974251	0.111	0.3	2.59724e-52
mt-Nd4	3.32119e-55	0.462348	0.715	0.522	5.28202e-51
mt-Nd2	1.22861e-49	0.487626	0.431	0.241	1.95398e-45
Fos	2.48751e-46	-0.553765	0.781	0.853	3.95613e-42
Klf6	9.86882e-45	-0.504541	0.415	0.584	1.56954e-40
Cxcl2	4.06916e-42	-1.24167	0.209	0.383	6.47159e-38
Cd14	3.78475e-36	-0.451883	0.156	0.309	6.01926e-32
Fosb	3.14661e-32	-0.512312	0.454	0.58	5.00437e-28
Rhob	1.01531e-29	-0.490967	0.364	0.498	1.61475e-25
Slc7a11	6.90984e-29	-0.406136	0.433	0.593	1.09894e-24
Dusp1	3.84508e-28	-0.557455	0.691	0.762	6.11522e-24
Jund	1.05368e-26	-0.488239	0.806	0.841	1.67578e-22
Atf3	8.29519e-26	-0.441705	0.046	0.137	1.31927e-21
Jun	1.00714e-24	-0.481235	0.546	0.624	1.60175e-20
Gadd45g	1.0272e-17	-0.430074	0.309	0.41	1.63366e-13
Asprv1	3.36845e-07	-0.406105	0.151	0.203	0.00535718

## Sheet: GMP
	p_val	avg_logFC	pct.1	pct.2	p_val_adj
Igkc	9.53589e-17	0.910885	0.902	0.439	1.51659e-12
Retnlg	1.87026e-14	0.411918	0.984	1	2.97446e-10
Rps26	1.42542e-13	0.451511	1	1	2.26698e-09
Jun	2.93157e-13	-1.13936	0.672	0.927	4.66236e-09
B930036N10Rik	6.28482e-12	-0.888174	0.541	0.915	9.99537e-08
Klf2	3.07799e-10	-0.984546	0.557	0.854	4.89524e-06
Jund	3.84686e-10	-0.551789	0.82	0.963	6.11805e-06
Neat1	7.98476e-10	-0.663016	0.672	0.915	1.2699e-05
Eef2	1.69048e-09	0.557626	0.984	0.915	2.68853e-05
H3f3b	1.7613e-09	-0.617902	1	1	2.80118e-05
mt-Nd4l	1.90751e-09	-0.545629	0.836	0.988	3.0337e-05
Ighm	4.51197e-09	0.531829	0.82	0.439	7.17584e-05
Gadd45a	8.90675e-09	-0.695584	0.41	0.793	0.000141653
Ier2	1.77202e-08	-0.659892	0.918	0.988	0.000281822
Fos	2.40238e-08	-0.661718	0.836	0.951	0.000382075
Rpl5	3.30251e-08	0.525839	1	0.951	0.000525232
Ccnl1	4.01899e-08	-0.45916	0.721	0.89	0.000639181
Cks2	7.9881e-08	-0.409684	0.984	0.988	0.00127043
Ubb	1.00079e-07	-0.426063	1	1	0.00159166
Ly6e	1.27966e-07	0.828448	0.951	0.805	0.00203517
Gm10250	1.39016e-07	-0.428456	0.902	0.939	0.00221091
Pabpc1	4.53541e-07	0.434313	0.984	0.963	0.00721312
Psap	8.93836e-07	0.413257	0.869	0.634	0.0142156
Csrp3	1.0147e-06	0.851694	0.262	0	0.0161378
Pnrc1	1.42386e-06	-0.446186	0.738	0.902	0.0226451
Hmgb2	1.44709e-06	-0.513213	0.984	1	0.0230145
Gm10036	1.61023e-06	-0.424138	0.902	0.939	0.025609
Dusp1	2.42653e-06	-0.635965	0.738	0.878	0.0385916
Fam107b	2.45513e-06	0.46064	0.934	0.72	0.0390464
Cebpa	3.27435e-06	0.437941	0.77	0.415	0.0520752
Junb	3.88156e-06	-0.461674	0.721	0.878	0.0617323
Ifitm1	5.11689e-06	0.972984	0.525	0.183	0.0813791
Ier3	7.40587e-06	-0.418088	0.311	0.671	0.117783
Mcm6	9.87994e-06	0.431815	0.787	0.537	0.157131
Fosb	1.06691e-05	-0.412663	0.754	0.951	0.169681
Eef1a1	1.58618e-05	0.444214	1	0.976	0.252266
Hp	1.67536e-05	-0.517259	0.934	0.976	0.266449
Crip1	3.98108e-05	0.564025	0.885	0.805	0.633152
Ifitm3	5.86344e-05	0.488659	0.934	0.878	0.932521
Tln1	6.42272e-05	0.448525	0.803	0.561	1
Hist1h2ae	0.00015188	-0.599443	0.262	0.561	1
Apoe	0.000274832	1.00644	0.607	0.378	1
Ifitm6	0.000412486	0.458246	0.656	0.402	1
Rnase12	0.000534162	0.469321	0.246	0.049	1
Lmo4	0.000784533	0.564052	0.852	0.646	1
Prg2	0.00124273	3.07745	0.18	0.024	1
S100a10	0.00157624	0.4771	0.721	0.585	1
Ctsg	0.00275406	-0.421725	0.967	0.976	1
Prss34	0.00309445	0.791159	0.164	0.024	1
Cpa3	0.00695577	1.3572	0.279	0.122	1
Prg3	0.0355094	0.852264	0.131	0.037	1
Gata2	0.0381521	0.492615	0.18	0.073	1
Ube2c	0.0413548	-0.445659	0.508	0.622	1
S100a8	0.0696314	-0.570629	1	1	1
Mcpt8	0.0965797	0.870696	0.279	0.195	1
Ms4a2	0.110137	0.540705	0.164	0.085	1
S100a9	0.501944	-0.522326	1	1	1
Camp	0.637332	-0.441353	0.984	1	1

## Sheet: MDP
	p_val	avg_logFC	pct.1	pct.2	p_val_adj
Igkc	1.36901e-10	0.6691	1	0.5	2.17728e-06
Jun	2.55079e-09	-1.28864	0.8	0.98	4.05678e-05
Ngp	4.59661e-09	0.464904	1	1	7.31045e-05
Gm2000	5.26173e-09	-0.580738	1	0.98	8.36825e-05
mt-Co3	1.85364e-08	0.551202	1	1	0.000294802
mt-Nd1	4.01329e-08	0.589513	1	1	0.000638273
Fos	4.13384e-08	-1.43497	0.88	0.98	0.000657445
mt-Nd3	9.66259e-08	0.646806	1	0.96	0.00153674
Dusp1	1.96069e-07	-1.01181	0.64	0.94	0.00311828
Fosb	2.65745e-07	-0.944174	0.72	0.96	0.00422641
mt-Nd4	3.06545e-07	0.543274	1	1	0.00487529
mt-Cytb	3.88676e-07	0.457042	1	1	0.0061815
Jund	4.19548e-07	-0.792307	0.64	0.96	0.00667249
Lyz2	8.78467e-07	0.524776	1	1	0.0139711
Klf2	1.09631e-06	-1.05616	0.72	0.88	0.0174357
Ccl6	1.26834e-06	0.49281	0.92	0.36	0.0201717
Rpl7a-ps5	1.5938e-06	-0.489671	0.96	0.98	0.0253478
Rps27rt	1.83343e-06	-0.412134	1	1	0.0291588
Rps18-ps3	3.55045e-06	-0.434444	0.96	1	0.0564663
B930036N10Rik	6.31372e-06	-0.658154	0.48	0.9	0.100413
Ier2	6.74592e-06	-0.600553	0.92	0.96	0.107287
Ccnl1	1.01912e-05	-0.607602	0.8	0.96	0.16208
Lcn2	1.39965e-05	0.418139	1	0.96	0.222601
Ubc	1.63131e-05	-0.519675	0.96	1	0.259443
Rpl10-ps3	2.20813e-05	-0.416972	1	1	0.351182
Magoh	2.37696e-05	-0.426161	0.88	0.98	0.378032
Neat1	2.69405e-05	-0.749832	0.96	0.96	0.428462
Ltf	4.10583e-05	0.451651	1	0.8	0.652991
Nfkbia	5.10351e-05	-0.901732	0.56	0.82	0.811663
Zfp36	0.00010949	-0.532631	0.8	0.94	1
Junb	0.000147831	-0.543991	0.8	0.96	1
P4hb	0.000177039	0.459775	0.96	0.88	1
Flna	0.00019731	0.451989	0.84	0.5	1
Atf3	0.00024818	-0.455966	0.04	0.48	1
Ccl3	0.000280547	-0.726325	0.12	0.52	1
Ybx3	0.000447854	0.441596	0.96	0.68	1
Dnaja1	0.000714926	-0.428123	0.88	0.94	1
Atf4	0.000793395	-0.541962	0.92	0.96	1
Lst1	0.000892855	0.453266	0.96	0.78	1
Klf6	0.000914501	-0.532259	0.48	0.76	1
Slpi	0.000933312	0.728992	1	0.98	1
F13a1	0.00165387	0.533987	0.96	0.8	1
Mid1	0.0020653	-0.417373	0.6	0.8	1
Egr1	0.00665951	-0.599017	0.24	0.52	1
Rgs2	0.00725922	-0.494717	0.8	0.88	1
Ly6c2	0.00734936	0.557716	1	0.94	1
Cxcl2	0.0073746	-0.485728	0.16	0.42	1
Pim1	0.0112263	-0.431808	0.44	0.66	1
Gm42418	0.0112315	0.455429	0.92	0.9	1
Hist1h2ap	0.0455201	0.799311	0.72	0.66	1
Hist1h2ae	0.432603	-0.649486	0.52	0.5	1
Ube2c	0.460085	0.479377	0.64	0.68	1

## Sheet: ST-HSC&MLP
	p_val	avg_logFC	pct.1	pct.2	p_val_adj
Rpl18a	2.5126e-07	0.41537	1	1	0.00399604
Rps26	3.59502e-06	0.53976	1	1	0.0571753
Ngp	5.54651e-06	0.603976	1	1	0.0882116
Tnfrsf12a	1.53608e-05	-0.41435	0	0.417	0.244299
Lyz2	0.000163429	0.454772	1	1	1
Rsrp1	0.000167069	0.760449	0.905	0.583	1
Ftsj3	0.000292326	-0.449581	0.095	0.583	1
Ifi27	0.000487864	0.954224	0.619	0	1
Snrpb	0.000531206	-0.456756	0.929	1	1
Cd69	0.000540847	-0.917452	0.238	0.667	1
Cox7b	0.000625018	0.773826	0.857	0.5	1
Selk	0.000667792	-0.413019	0.905	1	1
Psmd3	0.00097913	-0.48322	0.214	0.667	1
Jun	0.0010066	-1.14671	0.643	0.917	1
Gm16062	0.00116318	-0.473639	0.024	0.333	1
Park7	0.00121458	-0.515868	0.952	1	1
Igkc	0.00124456	0.750873	0.833	0.333	1
Auts2	0.00125617	-0.409897	0.048	0.417	1
Alox5ap	0.00127378	0.797537	0.857	0.333	1
Tagln2	0.0013053	-0.430624	0.929	1	1
Hnrnpf	0.00150582	-0.470241	0.905	1	1
Ube2r2	0.00182961	0.599774	0.762	0.25	1
Myeov2	0.00195609	0.645395	0.905	0.583	1
Rbm3	0.00207643	-0.449578	0.976	1	1
Serinc3	0.00221957	0.550911	0.976	0.75	1
Yif1b	0.00234164	-0.508394	0.31	0.667	1
H2-Q7	0.00243303	0.694443	0.762	0.25	1
Khdrbs1	0.00251765	-0.610297	0.571	1	1
Tmem123	0.00253271	-0.4584	0.286	0.75	1
Gpx1	0.00262708	0.45379	1	0.917	1
Tmem59	0.00287774	-0.596909	0.69	0.917	1
Cox5b	0.00292653	-0.495305	0.976	0.917	1
Hist1h2ae	0.00304983	-0.622149	0.071	0.417	1
Srp9	0.00341182	-0.436616	0.81	1	1
Inpp5d	0.0036607	-0.44452	0.262	0.75	1
Ran	0.00395509	-0.551876	0.952	1	1
Fam96a	0.00421621	0.639972	0.69	0.417	1
Tmpo	0.00430541	-0.468756	0.524	0.833	1
Emc7	0.00483911	-0.456731	0.381	0.75	1
Cyc1	0.00488478	-0.564619	0.381	0.833	1
Mapre1	0.00490037	-0.433089	0.405	0.833	1
Aamp	0.00493391	0.468814	0.548	0.083	1
Ddx52	0.00493391	-0.440397	0.357	0.75	1
Snrpd3	0.00499612	-0.470015	0.762	1	1
Erh	0.00550439	-0.453626	1	1	1
Eif5a	0.0058346	-0.406896	0.952	1	1
Flna	0.00585553	0.441986	0.714	0.25	1
Etf1	0.00596571	-0.593405	0.381	0.75	1
Ddx39	0.00639074	-0.449005	0.381	0.75	1
Atg4b	0.00683015	-0.420669	0.167	0.5	1
Stub1	0.00688404	-0.483903	0.381	0.833	1
Klf2	0.00688404	-0.875748	0.429	0.667	1
Arpc5	0.00695988	0.509369	0.833	0.583	1
Fcer1g	0.00704046	0.459726	0.952	0.833	1
Psmd12	0.00747958	-0.439887	0.19	0.583	1
Hprt	0.00749739	-0.431233	0.619	0.917	1
Ybx1	0.00749953	-0.438043	0.929	1	1
Ssb	0.0079281	-0.478088	0.667	1	1
Psma7	0.00818941	-0.461533	0.881	0.917	1
Ly6c2	0.00843538	0.435091	0.857	0.333	1
Hsd17b12	0.0085356	-0.405899	0.333	0.667	1
Slc3a2	0.00923933	-0.540298	0.476	0.833	1
Sell	0.00951441	0.567161	0.786	0.417	1
Gm26917	0.00994484	-0.625999	0.762	1	1
Thumpd3	0.01035	0.422614	0.405	0	1
Trnau1ap	0.0106356	-0.550514	0.262	0.583	1
G3bp1	0.010701	-0.439184	0.738	0.917	1
Fam104a	0.0113444	0.53538	0.619	0.25	1
Rbbp7	0.0113461	-0.432826	0.452	0.833	1
Pdcd4	0.0117048	0.525345	0.738	0.333	1
Arf6	0.0120754	-0.425058	0.476	0.75	1
Coro1b	0.0133337	0.478016	0.476	0.083	1
Pglyrp1	0.0140846	0.540081	0.881	0.5	1
2310039H08Rik	0.0142978	0.488376	0.452	0.083	1
Tmed3	0.0145185	-0.416181	0.476	0.75	1
Ypel3	0.0146308	0.614598	0.738	0.5	1
Anapc11	0.0149033	0.40743	0.69	0.25	1
Cmtm7	0.0149174	0.518159	0.976	0.917	1
Cox6a1	0.0149265	0.513374	0.833	0.667	1
Snx6	0.0150803	-0.51624	0.262	0.583	1
Ddost	0.0154247	-0.476018	0.452	0.833	1
Rab5c	0.0158943	0.516584	0.524	0.167	1
Hat1	0.0162964	-0.496453	0.286	0.583	1
Ppp1r15a	0.0165294	-0.420154	0.214	0.583	1
Msrb1	0.0170815	0.487554	0.881	0.417	1
Ranbp1	0.0170855	-0.437746	0.833	1	1
Casp8	0.0173125	0.420588	0.476	0.083	1
Snrpa1	0.0192967	-0.412593	0.452	0.75	1
Eif3j1	0.0195067	-0.448166	0.643	0.833	1
Ighm	0.0196921	0.587988	0.738	0.417	1
Psmb2	0.0198204	-0.4146	0.786	0.833	1
Hmgn5	0.0199757	-0.419829	0.571	0.75	1
Clec12a	0.0211333	0.579116	0.452	0.083	1
Samhd1	0.0215098	0.406209	0.5	0.167	1
Imp3	0.0215699	-0.504466	0.69	0.75	1
Zcchc10	0.021936	-0.455597	0.143	0.417	1
S100a6	0.0222845	0.50239	0.857	0.667	1
Cdk6	0.0224928	0.504654	0.905	0.667	1
Gnai2	0.0226811	0.410542	0.952	0.833	1
Tmem258	0.0253953	0.527822	0.81	0.5	1
Coa6	0.0272972	0.424109	0.405	0.083	1
Atxn7l3b	0.0275017	0.467901	0.857	0.583	1
Arpc4	0.0278	-0.432754	0.81	0.917	1
Rcc2	0.0286886	-0.433622	0.643	0.833	1
Zfp36	0.0290459	-0.464278	0.69	0.917	1
Hsp90b1	0.0294951	-0.43517	0.643	1	1
Cd52	0.0296239	0.44537	0.905	0.917	1
Eci1	0.029688	-0.453482	0.357	0.583	1
Tsc22d4	0.0298279	0.435127	0.81	0.5	1
Grpel1	0.0302037	-0.509682	0.524	0.667	1
Coq2	0.0309021	-0.442332	0.286	0.583	1
Bax	0.0310433	-0.610529	0.5	0.75	1
Hmgn2	0.0318344	0.545991	0.881	0.75	1
Arhgef1	0.031851	0.42032	0.571	0.25	1
Procr	0.0331143	-0.513244	0.048	0.25	1
Ndufa9	0.0336673	-0.419182	0.452	0.667	1
Fkbp4	0.0348973	-0.425619	0.619	0.833	1
Ccl9	0.0354492	0.45835	0.786	0.333	1
Ddx17	0.035548	0.418338	0.619	0.333	1
Uchl5	0.0363101	-0.518314	0.5	0.667	1
Fam117a	0.0364971	0.427505	0.524	0.167	1
B930036N10Rik	0.0365305	-0.495063	0.357	0.667	1
Hspa9	0.0366194	-0.430399	0.548	0.75	1
2310036O22Rik	0.0370933	0.415924	0.81	0.583	1
Txn1	0.0374645	-0.408543	0.976	0.917	1
Cd27	0.0390345	0.468014	0.81	0.583	1
Snrpf	0.0392835	-0.410684	1	1	1
U2af1	0.0398382	-0.437356	0.667	0.833	1
Cul5	0.0404564	-0.416446	0.238	0.5	1
Foxp1	0.0407619	0.448035	0.714	0.5	1
Cd63	0.0424861	-0.455994	0.595	0.75	1
Spns2	0.0453767	0.406527	0.452	0.167	1
Ccnl1	0.0464196	-0.434373	0.81	0.917	1
Neat1	0.049458	-0.701487	0.595	0.75	1
Muc13	0.0499849	0.495214	0.619	0.417	1
Slpi	0.0523875	0.578493	0.714	0.5	1
Siva1	0.0525702	-0.467807	0.524	0.75	1
Psmd4	0.0525702	-0.470955	0.548	0.667	1
A430005L14Rik	0.0533095	-0.422737	0.262	0.5	1
Cops7a	0.0538315	-0.581626	0.19	0.417	1
PISD	0.0550179	0.412574	0.714	0.5	1
Ptbp3	0.0552663	0.449031	0.643	0.333	1
Gpx4	0.0562113	-0.417292	0.976	1	1
Atp5k	0.0566751	-0.479181	0.857	0.917	1
Dyrk1a	0.0587249	-0.439144	0.214	0.417	1
Ctla2b	0.0616731	-0.483259	0.238	0.5	1
Gcnt2	0.0621566	0.466426	0.571	0.333	1
Neurl3	0.0633646	-0.494534	0.262	0.5	1
Ralbp1	0.0647365	0.407532	0.786	0.583	1
Sbno1	0.0664708	0.410572	0.476	0.167	1
Fam65a	0.067034	0.434882	0.333	0.083	1
Pim1	0.0678051	0.688614	0.81	0.833	1
Fam98c	0.0704143	-0.461627	0.214	0.417	1
Ier2	0.0732281	-0.524977	0.762	0.75	1
Rpl13a-ps1	0.0739657	-0.443123	0.524	0.75	1
Eif4ebp1	0.0802698	-0.54747	0.619	0.833	1
Naa50	0.0833183	-0.432018	0.524	0.667	1
H3f3b	0.0901341	-0.42388	1	1	1
Slbp	0.0975258	-0.456477	0.476	0.583	1
Ifrd1	0.110242	-0.441256	0.333	0.5	1
Tyrobp	0.112244	0.40666	0.976	1	1
Dusp1	0.113274	-0.41131	0.571	0.667	1
Pdia3	0.113676	-0.558599	0.738	0.833	1
Fcf1	0.121089	-0.431258	0.429	0.583	1
Rgs1	0.140086	-0.717392	0.31	0.5	1
Dnttip2	0.141796	-0.48026	0.262	0.417	1
Il1r1	0.148945	-0.414108	0.048	0.167	1
Hnrnpdl	0.154732	-0.408067	0.667	0.833	1
Ppid	0.191752	-0.469401	0.405	0.5	1
Ccnd2	0.197544	-0.462497	0.786	0.667	1
Fos	0.2019	-0.417722	0.738	0.917	1
Pdia6	0.223754	-0.479765	0.5	0.667	1
Jund	0.247689	-0.425122	0.881	0.833	1
Gm5611	0.250416	-0.460444	0.286	0.417	1
Ddt	0.383595	-0.439267	0.452	0.5	1
H1f0	0.5257	-0.441179	0.238	0.333	1
Thbs1	0.728744	-0.530245	0.262	0.167	1
Ctla2a	0.746684	-0.916765	0.857	0.833	1
Ctsg	0.753485	-0.594508	0.619	0.417	1
Mpo	0.77537	-0.80433	0.69	0.667	1
Elane	0.797894	-0.710805	0.357	0.333	1

## Sheet: T_cells
	p_val	avg_logFC	pct.1	pct.2	p_val_adj
Igkc	7.08704e-36	1.12877	0.656	0.186	1.12712e-31
Rps27rt	2.06825e-29	-0.530475	0.948	0.961	3.28935e-25
Retnlg	6.11104e-25	0.548231	0.96	0.816	9.719e-21
Lyz2	3.21324e-24	0.423377	0.992	0.873	5.11034e-20
mt-Nd3	1.63986e-18	0.526193	0.8	0.469	2.60803e-14
Jchain	9.39022e-16	0.645457	0.116	0	1.49342e-11
Lcn2	5.35714e-14	0.436858	0.852	0.624	8.52e-10
Lamtor1	2.82299e-11	0.424634	0.256	0.08	4.48968e-07
mt-Nd4l	1.23314e-10	-0.655391	0.276	0.482	1.96119e-06
S100a6	1.76302e-10	0.42232	0.664	0.408	2.80391e-06
Ighm	1.76393e-09	0.648871	0.564	0.309	2.80536e-05
Ly6a	1.05678e-06	0.497022	0.184	0.069	0.0168071
Gm10263	1.47643e-05	-0.499751	0.204	0.328	0.234811
Gm10269	1.79786e-05	-0.46644	0.108	0.225	0.285931
Fos	6.66296e-05	-0.586075	0.416	0.49	1
Izumo1r	8.65058e-05	0.440026	0.108	0.037	1
Il7r	0.000721458	-0.443174	0.292	0.387	1
Fosb	0.0018275	-0.510702	0.228	0.305	1
