# Supplementary material for: The bone marrow microenvironment of pre-B acute lymphoblastic leukemia at single-cell resolution
Source: Sci Rep. 2020 Nov 5;10:19173. doi: 10.1038/s41598-020-76157-4 (PMC7645756; doi:10.1038/s41598-020-76157-4)
Supplement: Supplementary file 4 — Supplementary Table S5. [file 41598_2020_76157_MOESM4_ESM.xlsx]

## Sheet: B_cells_pro_pre
	p_val	avg_logFC	pct.1	pct.2	p_val_adj
mt-Nd1	3.80024e-40	0.767994	0.988	0.946	6.0439e-36
mt-Co3	4.20006e-40	0.534188	1	1	6.67977e-36
mt-Cytb	4.36403e-39	0.600312	0.997	0.981	6.94055e-35
mt-Atp6	2.85206e-37	0.533562	1	1	4.53592e-33
mt-Co2	3.07226e-31	0.527518	1	0.988	4.88612e-27
mt-Nd4	4.97472e-26	0.527387	0.977	0.973	7.9118e-22
Retnlg	3.53162e-24	0.678301	0.98	0.864	5.61669e-20
Igha	8.3098e-22	0.790188	0.301	0	1.32159e-17
mt-Nd2	8.57179e-22	0.614665	0.91	0.782	1.36326e-17
mt-Nd3	3.91581e-19	0.685689	0.766	0.51	6.2277e-15
Fos	1.60683e-18	-0.955409	0.439	0.693	2.5555e-14
Ubb	2.20489e-18	-0.461756	0.893	0.973	3.50666e-14
Fosb	3.18407e-14	-0.76787	0.246	0.521	5.06394e-10
Jund	5.90324e-14	-0.54287	0.806	0.926	9.38851e-10
Jun	5.53943e-12	-0.693447	0.494	0.7	8.80991e-08
Dusp2	2.67644e-11	-0.77053	0.355	0.58	4.25661e-07
Junb	3.18125e-11	-0.677559	0.315	0.56	5.05946e-07
Srsf5	2.25032e-10	-0.4608	0.598	0.755	3.57891e-06
Pglyrp1	7.27783e-10	0.453308	0.659	0.412	1.15747e-05
Gm42418	7.90246e-10	0.7884	0.702	0.525	1.25681e-05
Rhob	2.82555e-09	-0.704496	0.153	0.342	4.49376e-05
Cd69	6.78448e-09	-0.579137	0.24	0.451	0.0001079
Xrcc6	1.23227e-08	-0.478144	0.439	0.65	0.000195981
Hbb-bs	1.25865e-08	0.504207	0.24	0.066	0.000200176
Tra2b	1.48331e-08	-0.415801	0.645	0.767	0.000235906
Klf10	2.72781e-08	-0.432656	0.043	0.179	0.000433831
Erdr1	2.76687e-08	0.458954	0.555	0.342	0.000440044
Nup210	4.98788e-08	0.432054	0.399	0.195	0.000793272
Ier2	6.89768e-08	-0.650583	0.335	0.494	0.00109701
Gadd45a	9.91858e-08	-0.467805	0.145	0.319	0.00157745
Zfp622	1.03157e-07	-0.487693	0.133	0.3	0.00164062
Celf1	1.58663e-07	0.442971	0.376	0.183	0.00252337
Klf2	1.70133e-07	-0.488861	0.52	0.7	0.00270579
Mki67	5.80626e-07	0.497409	0.379	0.202	0.00923428
Klf4	6.33338e-07	-0.630364	0.142	0.296	0.0100726
Gimap6	6.88276e-07	-0.503743	0.171	0.331	0.0109463
Zfp36l1	1.1995e-06	-0.449916	0.263	0.428	0.0190769
Tyrobp	1.63984e-06	0.430895	0.705	0.545	0.02608
B930036N10Rik	1.76109e-06	-0.48991	0.147	0.296	0.0280083
Ly6c2	2.00682e-06	0.444971	0.538	0.339	0.0319164
mt-Atp8	2.03132e-06	0.426103	0.546	0.377	0.0323061
Ier5	2.52235e-06	-0.473546	0.217	0.381	0.0401154
Hes1	3.08177e-06	-0.509648	0.197	0.35	0.0490124
Dusp5	3.63326e-06	-0.450939	0.072	0.195	0.0577834
Top2a	5.37503e-06	0.416995	0.425	0.249	0.0854845
Hist1h2ap	9.10974e-06	0.802942	0.396	0.245	0.144881
2810417H13Rik	1.89298e-05	0.468653	0.451	0.292	0.30106
Ddit4	2.87562e-05	-0.461713	0.09	0.206	0.457339
S100a6	3.91094e-05	0.416352	0.578	0.416	0.621996
H2-Q4	8.93695e-05	-0.446903	0.373	0.494	1
Lef1	0.000121232	-0.498828	0.303	0.42	1
Ninj1	0.000751272	-0.503514	0.211	0.307	1
Id2	0.00244082	-0.424871	0.101	0.179	1
Igll1	0.00275164	-0.502243	0.428	0.498	1
Iglc3	0.00406521	0.593803	0.289	0.187	1
Id3	0.0066042	-0.434537	0.46	0.514	1
Iglc1	0.00971557	0.424497	0.237	0.152	1
Vpreb1	0.0108913	-0.440568	0.434	0.49	1
Sdc4	0.0113128	-0.418321	0.358	0.424	1
Vpreb2	0.0470704	-0.428246	0.223	0.28	1

## Sheet: B_cells
	p_val	avg_logFC	pct.1	pct.2	p_val_adj
mt-Nd1	1.42035e-74	0.744471	0.997	0.962	2.25892e-70
mt-Co3	4.72624e-70	0.532604	1	0.997	7.51662e-66
mt-Atp6	1.98439e-64	0.496838	1	0.999	3.15597e-60
mt-Cytb	1.30982e-57	0.53927	0.997	0.972	2.08314e-53
mt-Co2	1.73902e-47	0.481607	1	0.982	2.76573e-43
mt-Nd4	9.84048e-47	0.557069	0.992	0.903	1.56503e-42
mt-Nd2	1.66975e-39	0.649819	0.942	0.731	2.65557e-35
Retnlg	7.48771e-37	0.625392	0.942	0.765	1.19085e-32
mt-Nd3	6.14249e-36	0.797677	0.713	0.333	9.76902e-32
H3f3b	3.1699e-30	-0.523737	0.873	0.954	5.04141e-26
Igha	5.56805e-28	0.819007	0.193	0.01	8.85543e-24
Rps27rt	1.56212e-26	-0.42533	0.901	0.967	2.4844e-22
Jchain	9.9416e-17	0.509313	0.105	0.003	1.58111e-12
Gm11808	3.18792e-15	-0.46535	0.613	0.774	5.07007e-11
Tyrobp	3.91191e-14	0.47923	0.663	0.413	6.2215e-10
Mmp9	2.4779e-13	0.443061	0.138	0.023	3.94086e-09
Rbm39	3.14497e-12	-0.436664	0.691	0.774	5.00177e-08
Gm26870	2.01543e-11	0.42976	0.11	0.017	3.20534e-07
Klf2	1.361e-10	-0.457592	0.635	0.725	2.16453e-06
Slpi	3.83078e-10	0.493379	0.304	0.141	6.09247e-06
Hbb-bs	6.76511e-10	0.503782	0.16	0.047	1.07592e-05
S100a6	7.74194e-10	0.435561	0.492	0.306	1.23128e-05
Srsf5	5.24172e-09	-0.452455	0.428	0.565	8.33644e-05
Ly6c2	1.27833e-08	0.439354	0.362	0.198	0.000203306
Stmn1	3.49741e-08	0.495161	0.271	0.135	0.000556228
Ifitm6	6.27756e-08	0.420756	0.254	0.122	0.000998382
Ccnd2	7.99029e-08	0.424029	0.116	0.033	0.00127078
Ccl6	9.26452e-08	0.417669	0.235	0.108	0.00147343
Ppp1r15a	1.10191e-07	-0.556165	0.075	0.195	0.00175248
Fos	2.21898e-07	-0.524693	0.309	0.442	0.00352907
Junb	5.7994e-07	-0.700242	0.373	0.472	0.00922336
Tsc22d3	3.20304e-06	-0.483962	0.257	0.376	0.0509411
Ifi30	2.57848e-05	0.425849	0.293	0.183	0.410081
Ifi27l2a	4.86086e-05	0.421377	0.5	0.383	0.773071
Pnrc1	5.97791e-05	-0.431135	0.293	0.394	0.950727
Dusp1	0.000102358	-0.411829	0.124	0.215	1
Vps37b	0.000248055	-0.417366	0.108	0.191	1
Cd86	0.00027947	-0.40878	0.047	0.112	1
Apoe	0.000840816	-0.47194	0.215	0.297	1
Fosb	0.00371135	-0.458354	0.218	0.276	1

## Sheet: DC
	p_val	avg_logFC	pct.1	pct.2	p_val_adj
S100a9	1.42721e-21	0.503376	1	1	2.26984e-17
mt-Co3	4.51988e-20	0.463098	1	1	7.18842e-16
mt-Nd1	2.20621e-19	0.637161	1	0.988	3.50876e-15
Fos	2.9457e-17	-1.13374	0.698	0.963	4.68483e-13
Rgs1	3.38538e-15	-1.01327	0.148	0.622	5.38411e-11
Retnlg	8.9616e-15	0.688283	0.959	0.89	1.42525e-10
mt-Nd4	1.4078e-14	0.528727	1	1	2.23897e-10
Ubb	3.31569e-14	-0.552932	0.982	1	5.27327e-10
mt-Cytb	5.2277e-13	0.44168	1	1	8.31413e-09
Fosb	5.36306e-13	-0.848219	0.432	0.817	8.52942e-09
Ppp1r15a	6.61588e-11	-0.624445	0.047	0.366	1.05219e-06
Rbm39	8.37403e-11	-0.483767	0.947	0.988	1.33181e-06
Jund	5.09804e-10	-0.676547	0.787	0.976	8.10793e-06
Tra2b	9.22677e-10	-0.56991	0.68	0.89	1.46743e-05
Jun	1.76351e-09	-1.04329	0.521	0.793	2.80469e-05
Mpeg1	5.05508e-09	0.507699	0.976	0.866	8.03959e-05
mt-Nd2	5.12801e-09	0.473145	0.982	0.939	8.15559e-05
Gm11808	6.4598e-09	-0.437584	0.817	0.951	0.000102737
Eif5a	8.98536e-09	-0.472457	0.817	0.89	0.000142903
Pnrc1	4.05334e-08	-0.62601	0.473	0.744	0.000644644
Klf2	4.6861e-08	-0.648966	0.645	0.854	0.000745277
Srsf2	7.67827e-08	-0.57539	0.586	0.829	0.00122115
mt-Nd3	9.93405e-08	0.56797	0.87	0.671	0.00157991
Cd69	1.59357e-07	-0.675118	0.124	0.415	0.00253442
Igha	1.09912e-06	0.497345	0.272	0.012	0.0174805
Ly6c2	1.13618e-06	0.571672	0.923	0.744	0.0180698
Ubc	2.71788e-06	-0.45533	0.852	0.89	0.0432252
Srsf3	3.31229e-06	-0.448722	0.763	0.927	0.0526786
Siah2	5.03228e-06	-0.415601	0.112	0.354	0.0800334
Rgs2	5.88117e-06	-0.586297	0.473	0.72	0.0935342
Hsp90aa1	6.27488e-06	-0.408848	0.71	0.866	0.0997956
Zfp36	7.55248e-06	-0.608521	0.42	0.659	0.120115
Junb	1.30929e-05	-0.755038	0.349	0.573	0.20823
Dusp1	1.46878e-05	-0.540614	0.243	0.5	0.233594
Smad7	1.6962e-05	-0.426937	0.148	0.39	0.269763
Il12a	2.25015e-05	-0.44734	0.036	0.195	0.357864
Atf3	2.40659e-05	-0.466978	0.036	0.195	0.382744
Hspa5	3.16847e-05	-0.466946	0.763	0.829	0.503914
Gm9844	4.12289e-05	-0.45152	0.213	0.463	0.655704
Nfkbia	5.33519e-05	-0.588033	0.32	0.537	0.848509
Mid1	6.23302e-05	-0.427075	0.183	0.427	0.991299
Ubxn4	6.28657e-05	-0.4627	0.479	0.659	0.999816
Ube2s	9.49399e-05	-0.413042	0.373	0.598	1
Ccnl1	0.000103601	-0.459218	0.497	0.671	1
Klf4	0.000128502	-0.475503	0.183	0.402	1
Rilpl2	0.000151688	-0.429176	0.402	0.61	1
Prdx1	0.000260145	-0.419326	0.651	0.78	1
Ier2	0.000378578	-0.478747	0.284	0.463	1
Eif4a2	0.000479323	-0.421502	0.527	0.683	1
Ifitm6	0.000577665	0.441348	0.367	0.159	1
Atf4	0.000619657	-0.522294	0.491	0.622	1
Hbb-bs	0.000680101	0.469439	0.231	0.061	1
Ltf	0.000701712	0.449681	0.627	0.488	1
Irf2bp2	0.000752618	0.408597	0.568	0.39	1
Ddit3	0.000786652	-0.419468	0.101	0.256	1
Frmd4a	0.000925494	0.411688	0.207	0.049	1
Ly6d	0.000999529	-0.48071	0.888	0.951	1
Gm10250	0.00100077	-0.412353	0.361	0.573	1
Srgn	0.00126852	-0.457508	0.817	0.841	1
Cd82	0.00171196	-0.45767	0.237	0.402	1
Ccl4	0.00195891	-0.718677	0.195	0.354	1
Ifi27l2a	0.00489269	0.482134	0.763	0.634	1
Slc3a2	0.00993323	-0.529077	0.485	0.634	1
Ly6a	0.031143	0.439997	0.462	0.329	1
Gm42418	0.0318402	0.646252	0.663	0.671	1

## Sheet: Monocytes
	p_val	avg_logFC	pct.1	pct.2	p_val_adj
Rps26	9.60583e-112	0.438126	1	0.989	1.52771e-107
Retnlg	5.60104e-110	0.530924	1	0.949	8.90789e-106
Atf3	1.28782e-90	-1.12142	0.376	0.747	2.04815e-86
Igha	4.63901e-82	0.467571	0.34	0	7.37788e-78
Ubb	2.40964e-81	-0.482242	0.994	0.992	3.8323e-77
Junb	1.14857e-79	-0.71371	0.8	0.933	1.82669e-75
Dusp1	1.7091e-67	-0.944876	0.796	0.882	2.71816e-63
mt-Nd1	1.91869e-67	0.411845	1	0.988	3.05148e-63
Ccnl1	9.19835e-66	-0.671037	0.625	0.83	1.46291e-61
Fos	1.27086e-65	-0.756891	0.92	0.953	2.02117e-61
Chil3	1.68799e-65	-1.10571	0.831	0.911	2.68458e-61
Klf2	2.06701e-60	-0.704527	0.799	0.897	3.28737e-56
Srsf5	2.61288e-58	-0.499436	0.831	0.917	4.15552e-54
Igkc	9.19701e-57	0.439191	0.658	0.281	1.46269e-52
Hp	1.55358e-52	-0.503473	0.86	0.933	2.47081e-48
S100a11	1.78706e-47	-0.425286	0.97	0.979	2.84215e-43
Ubc	2.72625e-47	-0.479273	0.89	0.93	4.33582e-43
Ier2	7.28874e-38	-0.45822	0.867	0.912	1.1592e-33
Ppp1r15a	2.991e-37	-0.485379	0.224	0.5	4.75689e-33
Ccl2	1.09148e-34	-0.794905	0.149	0.387	1.73589e-30
Ccl3	1.41371e-33	-0.708682	0.235	0.479	2.24837e-29
Klf6	8.88077e-33	-0.494283	0.622	0.759	1.4124e-28
Pnrc1	3.26958e-31	-0.456171	0.581	0.735	5.19994e-27
Srgn	7.01471e-30	-0.515962	0.83	0.9	1.11562e-25
Cd14	4.1032e-27	-0.916097	0.293	0.508	6.52572e-23
Tra2b	2.23627e-25	-0.411777	0.711	0.802	3.55657e-21
Hspa5	8.42619e-25	-0.517993	0.723	0.811	1.3401e-20
Neat1	5.0974e-24	-0.456524	0.628	0.736	8.1069e-20
Jun	6.75866e-24	-0.458188	0.786	0.87	1.0749e-19
Fosb	3.23788e-23	-0.405916	0.748	0.835	5.14952e-19
mt-Nd4l	9.50337e-23	-0.433085	0.39	0.56	1.51142e-18
Ier5	2.35134e-22	-0.429371	0.717	0.802	3.73957e-18
Cxcl2	1.43269e-21	-1.17549	0.164	0.353	2.27856e-17
Clec4e	6.14489e-20	-0.584963	0.301	0.484	9.77284e-16
Thbs1	2.53505e-19	-0.618397	0.216	0.406	4.03174e-15
Gadd45a	2.49752e-17	-0.45296	0.216	0.371	3.97206e-13
Ifrd1	6.06852e-17	-0.442388	0.296	0.461	9.65137e-13
Pim1	2.38322e-14	-0.444819	0.584	0.687	3.79028e-10
Tuba1b	6.29489e-14	0.449655	0.678	0.52	1.00114e-09
Nfkbia	8.23512e-13	-0.434788	0.549	0.652	1.30971e-08
Mt1	8.4015e-12	-0.507803	0.229	0.349	1.33617e-07
Hist1h2ap	6.90913e-10	0.538394	0.312	0.185	1.09883e-05
Ier3	7.96157e-10	-0.48487	0.161	0.271	1.26621e-05
H2-Aa	7.06233e-09	0.424994	0.283	0.166	0.000112319
Hist1h2ae	0.667674	-0.433881	0.189	0.182	1

## Sheet: NK_cells
	p_val	avg_logFC	pct.1	pct.2	p_val_adj
Retnlg	2.55042e-11	0.669153	0.989	0.81	4.05619e-07
Srsf5	1.19102e-07	-0.72493	0.477	0.798	0.0018942
H3f3b	2.12624e-06	-0.468561	0.909	0.964	0.0338158
Rpl5	2.58817e-06	0.475045	0.92	0.774	0.0411622
Lyz2	2.83664e-06	0.560848	0.932	0.845	0.0451139
Ifitm6	3.87433e-06	0.796679	0.443	0.131	0.0616174
Igha	7.14968e-06	0.643784	0.216	0	0.113709
mt-Nd1	9.23952e-06	0.452734	0.977	0.94	0.146945
Ubb	2.40391e-05	-0.428333	0.909	0.94	0.382318
Rbm39	3.35328e-05	-0.492224	0.807	0.881	0.533305
Ctsw	4.18931e-05	-0.632331	0.477	0.702	0.666268
Igkc	5.6722e-05	0.568929	0.477	0.179	0.902107
Cd24a	0.000134127	0.554113	0.239	0.036	1
Cops4	0.000196982	0.433711	0.205	0.024	1
Slpi	0.000247011	0.486027	0.455	0.179	1
Metap2	0.000289372	0.554546	0.443	0.19	1
Id2	0.000297916	-0.503467	0.864	0.917	1
Cyth4	0.000392908	0.55131	0.284	0.071	1
Rsrp1	0.000405954	-0.573713	0.5	0.702	1
Cytip	0.000488169	0.576055	0.318	0.095	1
Gm10076	0.000548731	-0.408739	0.716	0.857	1
Tap1	0.00060309	0.448952	0.295	0.083	1
mt-Nd3	0.000704702	0.53155	0.614	0.381	1
Lrmp	0.000765624	0.468252	0.25	0.06	1
Ltf	0.000954788	0.551118	0.568	0.333	1
Tuba1b	0.00102792	0.811766	0.386	0.179	1
C1qbp	0.00114492	0.446007	0.273	0.083	1
Wdr45b	0.00118972	0.47555	0.193	0.036	1
Anxa2	0.00144431	0.494834	0.705	0.536	1
Chchd4	0.00153186	0.421173	0.114	0	1
Ccl6	0.00162136	0.543133	0.33	0.119	1
Erdr1	0.00205122	0.422026	0.409	0.179	1
M6pr	0.00241722	0.416039	0.295	0.107	1
Itch	0.00242367	0.483568	0.307	0.119	1
Dusp1	0.0027404	-0.566286	0.205	0.393	1
Gpi1	0.00305405	0.458403	0.42	0.214	1
Ppp1r15a	0.00361659	-0.619753	0.091	0.25	1
Zfp36l2	0.00384125	-0.631838	0.352	0.512	1
Srsf2	0.00390088	-0.500333	0.455	0.619	1
Runx1	0.00409925	-0.479948	0.068	0.214	1
Rnf20	0.00418588	0.423848	0.148	0.024	1
Junb	0.00435487	-0.610093	0.511	0.643	1
Car2	0.00491447	-0.552417	0.284	0.44	1
Birc5	0.00531449	0.495946	0.182	0.048	1
Gm8186	0.00533864	-0.493308	0.25	0.417	1
mt-Nd4l	0.00545416	-0.574457	0.205	0.369	1
Tspan32	0.00545553	-0.501346	0.205	0.381	1
Rgs1	0.00592164	-0.852832	0.091	0.238	1
Ttc3	0.00639664	0.448573	0.114	0.012	1
Gpx1	0.00648949	0.410609	0.523	0.31	1
Ccr2	0.00685271	-0.517059	0.455	0.595	1
Fosb	0.00709362	-0.496217	0.341	0.524	1
Nfkb1	0.00835356	0.447526	0.352	0.167	1
Ly6c2	0.00934975	0.542918	0.568	0.345	1
Dennd4a	0.00954434	0.455535	0.193	0.06	1
Adcy7	0.0123539	0.515134	0.216	0.083	1
Ndufs7	0.0128254	-0.469703	0.25	0.393	1
Magt1	0.0130843	-0.438338	0.045	0.155	1
Gadd45g	0.0133031	-0.50859	0.045	0.155	1
Camk2d	0.015675	-0.420916	0.045	0.155	1
Tspan13	0.0176414	0.437593	0.341	0.19	1
Vgll4	0.020318	-0.499693	0.25	0.369	1
Serinc3	0.0236846	0.412587	0.591	0.417	1
Lat2	0.0264051	-0.416623	0.239	0.369	1
Cmc1	0.0269685	0.436835	0.307	0.167	1
Mvb12b	0.0295835	-0.476938	0.034	0.119	1
Smim14	0.0302076	-0.444203	0.227	0.345	1
Tra2a	0.0336516	-0.445587	0.33	0.476	1
Clk1	0.0347956	-0.509915	0.352	0.464	1
Fos	0.0380444	-0.456225	0.534	0.595	1
Cks1b	0.0384592	0.427417	0.136	0.048	1
Zfp871	0.0396123	0.474355	0.136	0.048	1
Rnf138	0.0441671	-0.529871	0.17	0.274	1
Rgs2	0.0456534	-0.446304	0.33	0.44	1
Tubb5	0.0468376	0.421518	0.477	0.345	1
Ncf4	0.0483373	-0.462614	0.136	0.238	1
Lfng	0.051658	0.468995	0.443	0.286	1
Pnrc1	0.0525983	-0.42357	0.523	0.571	1
Phf3	0.0534078	-0.425191	0.148	0.262	1
Ifngr1	0.0545695	-0.478136	0.443	0.536	1
Xcl1	0.0549014	-0.704936	0.557	0.655	1
Hist1h2ap	0.055499	0.932823	0.114	0.036	1
Snrpc	0.0624833	-0.406111	0.284	0.393	1
Trim12a	0.0640189	-0.462492	0.216	0.321	1
Cd69	0.0668622	-0.465873	0.148	0.25	1
Hspa5	0.0817171	-0.411724	0.42	0.512	1
Ier2	0.0818832	-0.410777	0.5	0.56	1
Cd9	0.0986545	-0.521323	0.42	0.464	1
Srsf7	0.101565	-0.408262	0.341	0.393	1
Fcgr3	0.109139	-0.415242	0.148	0.226	1
Bnip3l	0.115247	-0.424045	0.273	0.345	1
Esyt1	0.115343	-0.430356	0.227	0.321	1
Lrrc58	0.130152	-0.428863	0.318	0.393	1
Dusp2	0.144666	-0.65495	0.477	0.464	1
Zc3h7a	0.146783	-0.47099	0.159	0.226	1
Syf2	0.15114	-0.464325	0.341	0.405	1
Slbp	0.158643	-0.462736	0.261	0.31	1
Rfc2	0.160179	-0.42059	0.182	0.25	1
Rchy1	0.168956	-0.452776	0.205	0.274	1
Ash1l	0.232272	-0.417307	0.227	0.274	1
Rabgap1l	0.232318	-0.516466	0.125	0.179	1
Amn1	0.349365	-0.41892	0.068	0.107	1
Ppp2r5c	0.365227	-0.428853	0.148	0.179	1
Neat1	0.384583	-0.45079	0.341	0.357	1
Vimp	0.505247	-0.41742	0.227	0.25	1

## Sheet: Neutrophils
	p_val	avg_logFC	pct.1	pct.2	p_val_adj
Igha	3.55974e-194	0.639212	0.29	0	5.66142e-190
Klf2	3.04584e-185	-0.917593	0.759	0.891	4.8441e-181
mt-Atp6	2.80267e-172	0.564061	0.973	0.837	4.45736e-168
Igkc	5.1621e-167	0.624372	0.574	0.237	8.2098e-163
mt-Co3	1.61171e-162	0.582998	0.963	0.843	2.56326e-158
mt-Nd1	1.22973e-142	0.756394	0.736	0.462	1.95576e-138
Gadd45a	2.63023e-130	-0.747152	0.495	0.737	4.18311e-126
Trem1	3.63665e-120	-0.689487	0.195	0.472	5.78374e-116
Mmp8	6.72632e-120	0.642231	0.797	0.582	1.06975e-115
Ccl3	5.93924e-114	-1.27808	0.075	0.3	9.44577e-110
H3f3b	4.55335e-112	-0.572194	0.965	0.983	7.24165e-108
Mmp9	2.16979e-105	0.479601	0.881	0.722	3.45084e-101
mt-Cytb	3.64505e-102	0.597562	0.803	0.606	5.79709e-98
Cybb	1.53814e-89	0.54061	0.735	0.589	2.44625e-85
Cxcl2	2.55224e-88	-1.57948	0.158	0.383	4.05909e-84
mt-Nd4	1.31566e-86	0.5532	0.716	0.522	2.09243e-82
Fpr2	1.02696e-83	0.471148	0.682	0.492	1.63328e-79
Fosb	2.91204e-83	-0.744546	0.361	0.58	4.63131e-79
Fos	3.81634e-83	-0.711184	0.711	0.853	6.06951e-79
mt-Co2	4.16415e-82	0.438766	0.887	0.734	6.62266e-78
Cd14	1.81809e-79	-0.560883	0.11	0.309	2.8915e-75
Slc7a11	6.05956e-74	-0.661878	0.359	0.593	9.63712e-70
Dusp1	6.08087e-74	-0.792968	0.599	0.762	9.67101e-70
Trib1	1.87853e-70	-0.487663	0.273	0.499	2.98761e-66
Hbb-bs	2.21855e-69	0.539404	0.275	0.096	3.52838e-65
Jun	1.80642e-56	-0.668621	0.477	0.624	2.87293e-52
Klf6	9.8495e-52	-0.490488	0.401	0.584	1.56647e-47
Gadd45g	1.87004e-51	-0.543007	0.236	0.41	2.97411e-47
Hcar2	1.45866e-46	-0.592708	0.095	0.228	2.31986e-42
Junb	2.04381e-44	-0.6282	0.471	0.652	3.25047e-40
Rhob	1.17581e-43	-0.487794	0.334	0.498	1.87e-39
mt-Nd2	3.28386e-43	0.488852	0.388	0.241	5.22265e-39
Srgn	2.13322e-41	-0.563841	0.657	0.793	3.39268e-37
Lmnb1	9.83836e-41	-0.461178	0.376	0.536	1.56469e-36
Pnrc1	1.54997e-40	-0.442188	0.499	0.647	2.46508e-36
Nfkbiz	8.62775e-40	-0.431734	0.217	0.376	1.37216e-35
Jund	6.72615e-38	-0.539496	0.768	0.841	1.06973e-33
Atf3	4.40672e-36	-0.43846	0.045	0.137	7.00845e-32
Egr1	1.06832e-32	-0.43795	0.069	0.169	1.69906e-28
Btg1	2.39878e-32	-0.420164	0.681	0.792	3.81501e-28
Clec4e	1.45156e-29	-0.535538	0.388	0.521	2.30857e-25
Il1b	3.10323e-29	-0.789895	0.225	0.345	4.93537e-25
Ier5	6.25478e-29	-0.5439	0.473	0.593	9.9476e-25
Hdc	4.31119e-25	-0.417466	0.51	0.629	6.85652e-21
Clec4d	3.3757e-18	-0.433575	0.381	0.457	5.36871e-14

## Sheet: GMP
	p_val	avg_logFC	pct.1	pct.2	p_val_adj
Gadd45a	2.29381e-16	-0.801969	0.328	0.793	3.64808e-12
B930036N10Rik	4.79635e-15	-0.842916	0.588	0.915	7.62812e-11
Neat1	1.51535e-14	-0.708094	0.611	0.915	2.41001e-10
Klf2	3.26883e-14	-0.968576	0.519	0.854	5.19875e-10
Igha	4.53987e-14	0.428554	0.504	0	7.22021e-10
Ier2	1.96552e-13	-0.723876	0.763	0.988	3.12596e-09
Igkc	2.87091e-13	0.542144	0.809	0.439	4.5659e-09
Rps26	4.00876e-13	0.407494	1	1	6.37554e-09
Srsf5	3.20705e-12	-0.471445	0.885	0.963	5.10049e-08
H3f3b	3.50167e-12	-0.595388	1	1	5.56905e-08
Junb	7.56125e-12	-0.590573	0.557	0.878	1.20254e-07
Ubb	1.38496e-11	-0.480329	1	1	2.20264e-07
Jun	1.78993e-10	-0.682848	0.779	0.927	2.8467e-06
Psap	2.95612e-10	0.445539	0.901	0.634	4.70141e-06
mt-Nd4l	9.68954e-10	-0.445161	0.832	0.988	1.54103e-05
Jund	9.73228e-10	-0.425036	0.802	0.963	1.54782e-05
Ccnl1	1.24298e-09	-0.440715	0.656	0.89	1.97684e-05
Pnrc1	2.71226e-09	-0.448846	0.687	0.902	4.31357e-05
Gm10250	2.94643e-09	-0.426782	0.824	0.939	4.686e-05
Ubc	3.69441e-09	-0.479276	0.885	0.976	5.8756e-05
Fos	5.56487e-09	-0.437498	0.817	0.951	8.85037e-05
Fosb	8.20151e-09	-0.422846	0.634	0.951	0.000130437
Dusp1	1.18016e-08	-0.613508	0.664	0.878	0.000187693
Nfkbia	9.16523e-08	-0.649409	0.496	0.78	0.00145764
Rpl5	3.10857e-07	0.419376	1	0.951	0.00494387
Hp	3.60808e-06	-0.450138	0.924	0.976	0.0573829
Rhob	4.07586e-06	-0.464524	0.542	0.768	0.0648224
Ly6e	4.15133e-06	0.629295	0.939	0.805	0.0660227
Serinc3	7.9749e-06	0.422411	0.878	0.744	0.126833
Ifitm1	0.000128464	0.775545	0.427	0.183	1
Prss34	0.000128921	2.00786	0.214	0.024	1
Csrp3	0.000144262	0.656806	0.16	0	1
Gata2	0.00180922	0.437308	0.237	0.073	1
Rnase12	0.0019388	0.459081	0.198	0.049	1
Mcpt8	0.00203969	1.49864	0.374	0.195	1
Fcer1a	0.0022849	0.502625	0.107	0	1
Apoe	0.00372068	0.639763	0.511	0.378	1
Lmo4	0.00418193	0.406439	0.786	0.646	1
Cpa3	0.00587288	0.945044	0.267	0.122	1
Crip1	0.0195142	0.501227	0.878	0.805	1
Hist1h2ap	0.149175	0.485597	0.649	0.671	1

## Sheet: MDP
	p_val	avg_logFC	pct.1	pct.2	p_val_adj
S100a9	1.0026e-15	0.480985	1	1	1.59453e-11
Retnlg	5.65347e-13	0.537645	1	1	8.99128e-09
mt-Nd3	3.86138e-10	0.593159	1	0.96	6.14114e-06
Ubc	1.85732e-09	-0.581413	0.947	1	2.95388e-05
B930036N10Rik	2.59064e-09	-0.684738	0.526	0.9	4.12015e-05
mt-Nd1	3.17384e-09	0.446356	1	1	5.04768e-05
Fos	3.34943e-09	-1.12832	0.912	0.98	5.32694e-05
Ier2	3.68214e-09	-0.630965	0.93	0.96	5.85608e-05
Igha	7.4942e-09	0.435807	0.509	0	0.000119188
Ccnl1	2.64832e-08	-0.583419	0.754	0.96	0.000421188
Dusp1	2.75095e-08	-0.747263	0.649	0.94	0.00043751
Nfkbia	4.43022e-08	-0.889587	0.439	0.82	0.000704583
Jund	6.03697e-08	-0.532125	0.895	0.96	0.00096012
Jun	1.29222e-07	-0.739846	0.895	0.98	0.00205514
Neat1	1.92198e-07	-0.732935	0.754	0.96	0.00305671
Klf2	4.48755e-07	-0.732916	0.649	0.88	0.00713701
Ubb	4.76082e-07	-0.43019	1	1	0.0075716
Pglyrp1	6.49276e-07	0.456601	0.982	0.8	0.0103261
Junb	8.82093e-07	-0.539374	0.719	0.96	0.0140288
Eif4a2	1.25076e-06	-0.427414	0.754	0.92	0.0198921
Fosb	2.65845e-06	-0.639502	0.825	0.96	0.0422799
Atf4	4.3148e-06	-0.570182	0.825	0.96	0.0686226
P4hb	4.63096e-06	0.422438	0.965	0.88	0.0736508
Ltf	1.27457e-05	0.406851	0.965	0.8	0.202708
Atf3	3.31598e-05	-0.412147	0.123	0.48	0.527373
Pnrc1	0.000156196	-0.41049	0.632	0.84	1
Cks2	0.000160367	-0.445237	1	1	1
Klf6	0.00018864	-0.442088	0.561	0.76	1
Slpi	0.00028251	0.510496	1	0.98	1
Cxcl2	0.000320152	-0.464666	0.123	0.42	1
Ccl3	0.000537929	-0.60354	0.246	0.52	1
Gadd45a	0.00130471	-0.421277	0.263	0.56	1
F13a1	0.00160328	0.493813	0.895	0.8	1
Vim	0.001955	-0.474557	0.982	0.98	1
Rgs2	0.00205423	-0.437686	0.719	0.88	1
Hist1h2ap	0.157567	0.727082	0.667	0.66	1
Elane	0.482345	-0.564506	0.982	0.88	1
Hist1h2ae	0.753467	-0.462719	0.544	0.5	1

## Sheet: ST-HSC&MLP
	p_val	avg_logFC	pct.1	pct.2	p_val_adj
Med26	2.68587e-06	-0.443939	0	0.333	0.0427161
Rps26	4.21334e-05	0.496521	1	1	0.67009
Gm16062	4.89663e-05	-0.473693	0.016	0.333	0.778761
Ddx52	4.94854e-05	-0.538344	0.188	0.75	0.787015
Ngp	7.27059e-05	0.544257	1	1	1
Atg4b	0.000203748	-0.463723	0.094	0.5	1
Snrpb	0.000337473	-0.451479	0.875	1	1
Camp	0.000470231	0.411907	1	1	1
Cd69	0.000488247	-0.738307	0.266	0.667	1
Eif5a	0.00060825	-0.565878	0.875	1	1
Eprs	0.000613414	-0.576279	0.297	0.75	1
Ifi27	0.000692051	0.828441	0.578	0	1
Tmem258	0.000694722	0.674968	0.891	0.5	1
Runx1	0.000946612	-0.478452	0.406	0.833	1
Etf1	0.00115182	-0.64606	0.375	0.75	1
Slc3a2	0.00138362	-0.651132	0.406	0.833	1
Park7	0.00144976	-0.460212	0.906	1	1
mt-Nd3	0.00152573	0.54889	0.969	0.833	1
Ago2	0.0016049	-0.424084	0.281	0.75	1
Cul5	0.00165317	-0.533997	0.141	0.5	1
Klf2	0.00166449	-0.952472	0.359	0.667	1
Dgat1	0.00240986	-0.462617	0.203	0.583	1
S100a6	0.00255934	0.734681	0.906	0.667	1
Hipk1	0.00265218	0.555126	0.547	0.083	1
Cox7b	0.00272229	0.743005	0.781	0.5	1
Cox5b	0.00290181	-0.486495	0.922	0.917	1
Fam104a	0.0029496	0.669953	0.656	0.25	1
Inpp5d	0.0029941	-0.45799	0.344	0.75	1
Alox5ap	0.00302859	0.704954	0.828	0.333	1
Khdrbs1	0.00308148	-0.545067	0.562	1	1
Retnlg	0.00326514	0.465514	1	1	1
Rsrp1	0.00372229	0.667627	0.859	0.583	1
Serinc3	0.00373184	0.647088	0.938	0.75	1
Hprt	0.00398585	-0.416293	0.625	0.917	1
Gpx1	0.00409976	0.419511	1	0.917	1
Pglyrp1	0.00430106	0.593024	0.844	0.5	1
Zfp36	0.0043594	-0.461126	0.562	0.917	1
Mtdh	0.00439825	-0.550201	0.656	1	1
Erh	0.00485379	-0.488161	0.844	1	1
Ddx17	0.00525215	0.602698	0.703	0.333	1
Arpc4	0.00528655	-0.529384	0.703	0.917	1
Fcer1g	0.0055552	0.577034	0.891	0.833	1
2310039H08Rik	0.00573477	0.496432	0.5	0.083	1
Pim1	0.00607379	0.762875	0.906	0.833	1
Igkc	0.00625268	0.565774	0.734	0.333	1
Ddx39	0.00678407	-0.414877	0.406	0.75	1
Igha	0.00717012	0.492063	0.422	0	1
B930036N10Rik	0.00753583	-0.566033	0.297	0.667	1
Trnau1ap	0.00762744	-0.495336	0.234	0.583	1
2310036O22Rik	0.0088175	0.451295	0.828	0.583	1
Nudt14	0.00926201	-0.458734	0.219	0.5	1
Gm15446	0.00926758	-0.426353	0.078	0.333	1
H2-Q7	0.00967947	0.683666	0.688	0.25	1
Cox6a1	0.010366	0.511564	0.859	0.667	1
H2-D1	0.0109985	-0.463028	1	1	1
Med1	0.0110158	0.438674	0.5	0.083	1
Hhex	0.0113952	0.595234	0.641	0.333	1
Lage3	0.0113958	-0.408495	0.531	0.917	1
Gm10260	0.011522	-0.53405	0.375	0.75	1
Fkbp4	0.0115775	-0.509393	0.531	0.833	1
Pitpna	0.012141	0.529126	0.609	0.25	1
Nolc1	0.0124857	-0.430838	0.281	0.583	1
Psmb2	0.012653	-0.450357	0.625	0.833	1
Nras	0.0127721	0.506993	0.516	0.167	1
Zfos1	0.0134476	-0.487487	0.938	1	1
B230219D22Rik	0.0143751	-0.45344	0.375	0.75	1
Ly6c2	0.0147303	0.470672	0.75	0.333	1
Fam65a	0.0148018	0.536145	0.438	0.083	1
Atf4	0.0151932	-0.485046	0.438	0.75	1
Myeov2	0.0153701	0.517648	0.797	0.583	1
Ogt	0.0168245	0.513945	0.812	0.417	1
Cdkn1a	0.0172749	-0.638291	0.141	0.417	1
Clec12a	0.0176177	0.491645	0.453	0.083	1
Dusp2	0.0177779	-0.434528	0.453	0.833	1
Nedd4	0.0178833	0.590175	0.641	0.333	1
Imp3	0.0184186	-0.506837	0.656	0.75	1
Fth1	0.0191133	-0.463484	1	1	1
Ndufa12	0.0208789	-0.416287	0.609	0.833	1
Gse1	0.0211273	0.453098	0.422	0.083	1
Pdia3	0.021345	-0.66397	0.594	0.833	1
Sept9	0.0227919	0.44548	0.469	0.167	1
Uhrf2	0.0234733	0.440991	0.641	0.25	1
Hspa5	0.0237414	-0.44704	0.734	0.833	1
Aamp	0.0262386	0.421344	0.406	0.083	1
Smc2	0.0270484	0.460511	0.516	0.167	1
Spn	0.0272711	0.522884	0.609	0.333	1
Snrpb2	0.0283254	-0.488359	0.531	0.75	1
Jun	0.0289187	-0.659847	0.75	0.917	1
Rrm1	0.0301396	0.464487	0.453	0.167	1
Adipor2	0.0304718	0.483759	0.5	0.167	1
Fam117a	0.0316916	0.45492	0.5	0.167	1
Adrm1	0.0320811	-0.409805	0.25	0.5	1
Pdcd10	0.0323918	-0.40969	0.469	0.667	1
Ndufa9	0.0328344	-0.409748	0.375	0.667	1
Crem	0.0331646	-0.548711	0.109	0.333	1
Pdcd4	0.0355136	0.479026	0.641	0.333	1
Grpel1	0.0355572	-0.418472	0.5	0.667	1
Mcm4	0.035806	-0.431387	0.188	0.417	1
Neat1	0.0367345	-0.639972	0.531	0.75	1
Spns2	0.0369332	0.478378	0.469	0.167	1
Cct7	0.0386769	-0.432999	0.531	0.667	1
Fam111a	0.0388999	0.50824	0.516	0.25	1
Hmgn2	0.0404354	0.519554	0.844	0.75	1
Ociad1	0.0430435	-0.407751	0.406	0.667	1
Tsc22d2	0.0438559	-0.407759	0.234	0.5	1
Mtpn	0.04386	0.426029	0.641	0.5	1
H3f3b	0.0469016	-0.456841	0.984	1	1
Fam96a	0.0487728	0.473465	0.578	0.417	1
Samhd1	0.0514023	0.480349	0.422	0.167	1
Ifrd1	0.0519251	-0.461555	0.281	0.5	1
Psmb6	0.0551283	-0.420864	0.656	0.833	1
Snx6	0.0554286	-0.417287	0.344	0.583	1
Nfkbid	0.056301	0.415009	0.25	0	1
Plgrkt	0.0610613	0.455277	0.547	0.25	1
Erdr1	0.0685724	0.421164	0.766	0.75	1
Fam98c	0.0706316	-0.406969	0.219	0.417	1
Slpi	0.0725691	0.434511	0.688	0.5	1
Arhgef2	0.0727021	-0.408981	0.484	0.667	1
Cd52	0.0759032	0.436145	0.875	0.917	1
S100a1	0.0763264	0.446047	0.516	0.25	1
Ssu72	0.0776134	-0.451121	0.438	0.667	1
Rgs1	0.0834923	-0.684005	0.297	0.5	1
Gng11	0.0875573	0.413254	0.344	0.083	1
Bax	0.0883636	-0.480044	0.562	0.75	1
Gnpnat1	0.0981435	-0.416232	0.156	0.333	1
Ninj1	0.0987036	-0.411244	0.688	0.833	1
Ier3	0.10409	-0.642455	0.312	0.5	1
Marcksl1	0.108489	-0.442513	0.594	0.75	1
Gm5611	0.109661	-0.458129	0.25	0.417	1
Gm26917	0.11592	-0.41208	0.703	1	1
Eif4ebp1	0.126748	-0.46644	0.656	0.833	1
Spty2d1	0.142766	-0.417638	0.172	0.333	1
Ccnd2	0.16725	-0.410778	0.625	0.667	1
Ddt	0.168348	-0.436019	0.359	0.5	1
H1f0	0.234365	-0.464629	0.188	0.333	1
Mki67	0.282002	0.435628	0.281	0.167	1
Top2a	0.31367	0.484785	0.438	0.333	1
Hbb-bt	0.364952	0.415577	0.203	0.083	1
Lockd	0.365588	0.490768	0.391	0.333	1
Elane	0.426655	-0.716361	0.453	0.333	1
Ifngr1	0.498699	-0.421997	0.359	0.5	1
Egr1	0.536041	0.582341	0.422	0.417	1
Lgals1	0.552757	-0.463068	0.625	0.583	1
Hist1h2ap	0.615447	0.964295	0.344	0.5	1
Ctsg	0.676576	-0.707953	0.438	0.417	1
Ctla2a	0.769223	-0.953734	0.781	0.833	1
Mpo	0.845076	-0.654307	0.688	0.667	1
Ube2c	0.854026	0.501356	0.297	0.333	1
Thbs1	0.991823	-0.433856	0.203	0.167	1

## Sheet: T_cells
	p_val	avg_logFC	pct.1	pct.2	p_val_adj
Igha	1.4266e-27	0.602304	0.206	0	2.26887e-23
Rps27rt	1.02446e-21	-0.417744	0.955	0.961	1.62931e-17
Retnlg	1.56336e-21	0.528938	0.929	0.816	2.48638e-17
Igkc	2.05495e-14	0.424847	0.461	0.186	3.26819e-10
mt-Nd3	4.94396e-14	0.509947	0.734	0.469	7.86287e-10
Hbb-bs	1.38652e-13	0.486241	0.221	0.048	2.20512e-09
Klf2	9.95409e-12	-0.545238	0.558	0.711	1.5831e-07
mt-Nd4l	3.05236e-10	-0.603292	0.277	0.482	4.85448e-06
Cybb	3.32661e-10	0.411376	0.165	0.037	5.29063e-06
Cd8b1	6.76409e-05	-0.434997	0.401	0.52	1
Lef1	0.000519274	-0.408903	0.367	0.449	1
Rgcc	0.00121932	-0.481616	0.112	0.197	1
Junb	0.00248493	-0.559445	0.401	0.464	1
Rhoh	0.0036483	-0.417951	0.356	0.425	1
Dapl1	0.0162435	-0.477022	0.228	0.289	1
