# Supplementary material for: The bone marrow microenvironment of pre-B acute lymphoblastic leukemia at single-cell resolution
Source: Sci Rep. 2020 Nov 5;10:19173. doi: 10.1038/s41598-020-76157-4 (PMC7645756; doi:10.1038/s41598-020-76157-4)
Supplement: Supplementary file 5 — Supplementary Table S6. [file 41598_2020_76157_MOESM5_ESM.xlsx]

## Sheet: B_cells_pro_pre
	p_val	avg_logFC	pct.1	pct.2	p_val_adj
Ifitm6	1.64477e-07	0.839208	0.643	0.195	0.00261584
Slpi	1.77886e-07	0.574928	0.786	0.257	0.0028291
Retnlg	7.70775e-07	0.80665	1	0.864	0.0122584
Txn1	1.4531e-06	0.620928	0.964	0.658	0.0231101
Cks1b	3.42275e-06	0.655734	0.679	0.253	0.0544355
Acp1	7.80039e-06	0.475579	0.643	0.23	0.124057
Glo1	2.07501e-05	0.427076	0.464	0.144	0.330009
Rbm3	3.28976e-05	0.442305	0.964	0.809	0.523203
Prpf38a	3.38031e-05	0.412968	0.5	0.167	0.537604
Mad2l1	5.51557e-05	0.409054	0.5	0.175	0.877196
Ddost	8.48315e-05	0.432795	0.5	0.175	1
Ggnbp2	9.33261e-05	0.491824	0.643	0.253	1
Ctnnb1	9.37233e-05	0.480319	0.464	0.152	1
Mrps18c	9.9505e-05	0.421694	0.679	0.265	1
Pdzd8	0.000109254	0.44591	0.321	0.086	1
Lmnb1	0.000128844	0.469004	0.714	0.327	1
Snrpg	0.000144678	0.439602	0.857	0.712	1
Dcps	0.000153251	0.406225	0.464	0.156	1
Ppig	0.000159394	0.434071	0.643	0.276	1
Xist	0.000162015	-0.57232	0.893	0.965	1
Fbl	0.000173804	0.464337	0.607	0.253	1
Cbx3	0.00018104	0.55985	0.821	0.44	1
Dnajc21	0.000184644	0.449078	0.536	0.198	1
Cdca7	0.000210884	0.509716	0.464	0.163	1
Snrpf	0.000248281	0.49426	0.964	0.743	1
Anxa1	0.000310516	0.533608	0.679	0.3	1
Hint1	0.000365088	0.505203	0.857	0.572	1
Tuba1b	0.000369596	0.695963	0.643	0.327	1
Erh	0.000387599	0.436871	0.929	0.712	1
Hmgn2	0.00039712	0.577064	0.821	0.447	1
2700094K13Rik	0.000399156	0.548935	0.679	0.377	1
Pcna	0.00040538	0.555174	0.643	0.296	1
Hspd1	0.000470631	0.566385	0.571	0.249	1
Lockd	0.000533244	0.453437	0.607	0.257	1
Dek	0.000556783	0.409755	0.786	0.42	1
Sp3os	0.000590897	0.430834	0.286	0.082	1
Coa5	0.000725149	0.417405	0.321	0.101	1
Ypel3	0.000815052	-0.841854	0.536	0.712	1
Romo1	0.000869489	0.429854	0.75	0.409	1
Top2a	0.000870555	0.44437	0.571	0.249	1
Jund	0.00107525	-0.539521	0.964	0.926	1
Anp32b	0.00117991	0.500773	0.786	0.471	1
Uqcr11	0.00126094	0.435929	0.786	0.498	1
Btg2	0.00141089	-0.875862	0.464	0.658	1
Srp54b	0.0014355	0.429326	0.536	0.222	1
AA467197	0.00150182	0.488372	0.286	0.089	1
Mki67	0.00172006	0.476111	0.464	0.202	1
Nlk	0.00176966	0.444471	0.179	0.039	1
Rbm39	0.00184521	-0.483891	0.929	0.942	1
Ran	0.0020575	0.586938	0.75	0.533	1
S100a6	0.00221692	0.55824	0.786	0.416	1
Malat1	0.00229948	-0.460078	1	1	1
Gm5786	0.0024205	0.434693	0.286	0.093	1
Trim28	0.00246517	0.40781	0.5	0.233	1
Atp5g3	0.00294787	0.503978	0.714	0.518	1
Atp5g1	0.00298576	0.559778	0.643	0.385	1
Dtymk	0.00305381	0.47573	0.571	0.311	1
Hnrnpa3	0.00347065	0.496634	0.786	0.669	1
Hmgb2	0.0037022	0.417037	0.929	0.763	1
Snrpd1	0.00381298	0.420373	0.714	0.467	1
Hist1h2ae	0.00428023	0.509966	0.5	0.23	1
Rps18-ps3	0.00428483	0.432901	0.679	0.475	1
Adpgk	0.00433547	0.406518	0.321	0.125	1
Anp32e	0.00439644	0.478163	0.714	0.432	1
Ltf	0.00486168	0.767246	0.821	0.451	1
Fam133b	0.00516996	0.416052	0.536	0.245	1
Cd79b	0.00571508	-0.501954	0.929	0.965	1
Wfdc21	0.00633802	0.710742	0.821	0.514	1
Nme1	0.00673171	0.537538	0.607	0.35	1
Dnajc7	0.00698736	-0.745628	0.821	0.813	1
Stmn1	0.00766737	0.556145	0.679	0.459	1
Banf1	0.00789828	0.487057	0.571	0.331	1
Spc24	0.00795128	0.42156	0.429	0.218	1
Map1lc3b	0.00836837	-0.516402	0.857	0.763	1
H2afz	0.00877685	0.509368	0.893	0.833	1
Fcer1g	0.00915731	0.43079	0.786	0.451	1
Reep3	0.0100614	0.425229	0.286	0.113	1
2810417H13Rik	0.0100809	0.408285	0.536	0.292	1
Arl5c	0.0101157	-0.562538	0.643	0.77	1
Tra2b	0.0103544	-0.488683	0.714	0.767	1
Sft2d3	0.0105699	0.414774	0.214	0.074	1
Lgals1	0.0119036	0.472135	0.679	0.482	1
Ccl5	0.0124442	1.77869	0.286	0.113	1
Xlr4b	0.0160781	0.429818	0.107	0.023	1
Nfkbia	0.017022	-0.772332	0.5	0.595	1
Srp14	0.0213178	-0.478872	0.75	0.794	1
Dut	0.0227507	0.464287	0.536	0.346	1
Klf2	0.023076	-0.70077	0.643	0.7	1
Rnf145	0.0232639	-0.431524	0	0.16	1
Mif	0.0238274	0.486089	0.643	0.451	1
Tbpl1	0.0247392	0.451279	0.357	0.175	1
Vpreb2	0.0248771	0.425236	0.5	0.28	1
Vgll4	0.0269616	-0.683711	0.143	0.331	1
Gramd1a	0.02983	-0.415925	0	0.148	1
Pafah1b3	0.0306741	-0.588203	0.714	0.747	1
Fam129c	0.032436	-0.791048	0.25	0.409	1
Neat1	0.0332616	0.500659	0.429	0.23	1
Asb3	0.0361753	0.411128	0.179	0.066	1
H2-Q6	0.0362645	-0.520082	0.143	0.339	1
Rnf13	0.0381487	-0.411327	0	0.136	1
Pglyrp1	0.0406636	0.472065	0.643	0.412	1
Fos	0.0427677	-0.649066	0.714	0.693	1
Col5a3	0.0427747	0.460871	0.107	0.031	1
Fcrla	0.0502159	-0.77323	0.393	0.49	1
S100a8	0.0550509	0.643397	1	1	1
Slc12a3	0.0572051	-0.449454	0	0.117	1
Arntl	0.0591275	-0.615944	0.179	0.327	1
Pnrc1	0.0594566	-0.674321	0.643	0.603	1
Atp1b1	0.0606071	-0.448814	0.714	0.747	1
S100a9	0.0624713	0.515052	1	1	1
Syk	0.0630754	-0.468371	0.286	0.432	1
Sepp1	0.0641679	-0.561756	0.179	0.339	1
Laptm5	0.0648025	-0.602365	0.464	0.529	1
Kctd3	0.067183	-0.490749	0	0.109	1
Hspe1	0.0723505	0.406891	0.643	0.514	1
Ccnl1	0.0728261	-0.490758	0.429	0.518	1
Yipf3	0.0756531	-0.420354	0.036	0.156	1
Pycard	0.0790338	-0.618524	0.429	0.486	1
Baz2a	0.0842402	-0.411876	0.071	0.206	1
Cct2	0.0878699	-0.48591	0.393	0.475	1
Dlg2	0.0904345	0.480265	0.143	0.062	1
Dusp6	0.0926303	-0.45656	0.143	0.284	1
Trim12a	0.0948711	-0.492286	0.071	0.187	1
Zeb2	0.095917	-0.611246	0.429	0.494	1
Rhoh	0.0996077	-0.543598	0.75	0.704	1
Jun	0.100013	-0.646416	0.821	0.7	1
Iglc1	0.107544	-0.734431	0.036	0.152	1
Rgs2	0.107751	-0.501221	0.786	0.696	1
Camp	0.112363	0.440912	1	0.996	1
Arid5a	0.115544	-0.490724	0.107	0.222	1
Lcn2	0.116878	0.407244	0.929	0.755	1
Snn	0.127287	-0.602161	0.286	0.366	1
Hes1	0.131789	-0.640685	0.25	0.35	1
Gng2	0.137477	-0.42202	0.071	0.175	1
Bcl7a	0.140221	-0.442119	0.607	0.619	1
Rsrp1	0.140455	-0.606116	0.571	0.556	1
Pik3ip1	0.14161	-0.406046	0.107	0.218	1
Arid1b	0.146661	-0.529987	0.071	0.167	1
Plekha2	0.150469	-0.436311	0.679	0.619	1
Ly6d	0.153872	-0.640528	0.464	0.556	1
Gfra1	0.15505	-0.42874	0.107	0.206	1
Stat5b	0.167552	0.409224	0.143	0.07	1
Mgea5	0.169086	-0.518522	0.143	0.237	1
Cerk	0.170085	-0.465957	0.393	0.455	1
Rhob	0.172439	-0.580478	0.25	0.342	1
Tsc22d3	0.175988	-0.484588	0.321	0.405	1
Junb	0.178212	-0.443783	0.571	0.56	1
Rel	0.179642	0.434667	0.286	0.187	1
Slc1a5	0.180212	-0.657365	0.429	0.444	1
Tnrc6a	0.180782	-0.523711	0.143	0.23	1
Fam53b	0.185044	-0.414394	0.536	0.584	1
Dusp2	0.19611	-0.429629	0.607	0.58	1
Klf4	0.196135	-0.453192	0.179	0.296	1
Iglc2	0.197948	-0.692208	0.071	0.171	1
Asf1a	0.198332	-0.453397	0.464	0.482	1
Smad7	0.201209	-0.47986	0.25	0.331	1
Nkg7	0.21888	0.543087	0.143	0.074	1
Il2rg	0.219206	-0.428258	0.107	0.187	1
Atf4	0.225831	-0.418672	0.643	0.572	1
Sox4	0.22987	-0.573533	0.643	0.599	1
Tmem234	0.234247	-0.435529	0.464	0.471	1
Akap9	0.235351	-0.452921	0.143	0.222	1
Srrm1	0.24133	-0.445993	0.321	0.381	1
Cdkn1b	0.243232	-0.528704	0.25	0.311	1
Gm37065	0.253161	-0.451021	0.429	0.459	1
Tgfb1	0.257736	-0.41761	0.571	0.518	1
Tcf4	0.263063	-0.484051	0.393	0.428	1
Adam10	0.267099	-0.457226	0.179	0.257	1
Alyref2	0.275322	-0.405834	0.107	0.175	1
Gemin7	0.286596	-0.45695	0.25	0.304	1
Mrpl32	0.287422	-0.465747	0.321	0.354	1
Ankrd12	0.292351	-0.652635	0.214	0.261	1
Baz1a	0.333571	-0.410378	0.286	0.327	1
Txnip	0.344043	-0.477953	0.286	0.331	1
Stk16	0.352152	-0.411707	0.179	0.23	1
Dusp5	0.363159	-0.455078	0.143	0.195	1
Atp1b3	0.373266	-0.432053	0.536	0.479	1
Siglecg	0.3793	-0.537506	0.393	0.389	1
Ppdpf	0.385356	-0.580989	0.321	0.323	1
Sec22b	0.388998	-0.440934	0.214	0.249	1
Csde1	0.39415	-0.51715	0.464	0.432	1
Proser1	0.416738	-0.42177	0.143	0.187	1
Rbm4b	0.419115	-0.420699	0.179	0.218	1
Tspan13	0.426912	-0.406961	0.857	0.708	1
B230219D22Rik	0.427679	-0.513109	0.214	0.241	1
Prep	0.432642	-0.422804	0.321	0.339	1
Ppp1r16b	0.450734	-0.42119	0.286	0.319	1
Tsc22d1	0.450943	-0.450471	0.179	0.214	1
Tnrc6b	0.461832	-0.447826	0.214	0.237	1
Ube2j2	0.47031	-0.47066	0.321	0.315	1
Sri	0.481552	-0.482582	0.5	0.447	1
Xrcc6	0.493665	-0.44721	0.786	0.65	1
Atp13a2	0.502651	-0.474495	0.143	0.175	1
Il7r	0.517791	-0.509355	0.464	0.432	1
Gpcpd1	0.528319	-0.52591	0.357	0.339	1
Gadd45g	0.538785	-0.5837	0.143	0.167	1
Ppp1r21	0.546602	-0.465136	0.107	0.136	1
Zfp36l1	0.556479	-0.530826	0.5	0.428	1
Ifi27l2a	0.577058	0.428091	0.464	0.389	1
Ifi30	0.578763	-0.471657	0.179	0.198	1
Rbm38	0.582346	-0.477755	0.571	0.463	1
Rab9	0.605699	-0.462435	0.25	0.245	1
Ier5	0.626847	-0.473477	0.429	0.381	1
Slc38a1	0.645746	-0.444493	0.321	0.296	1
Coq7	0.725439	-0.64124	0.429	0.381	1
Gm43291	0.737354	-0.467312	0.321	0.315	1
Mtss1	0.744549	-0.44021	0.286	0.268	1
Smim20	0.794651	-0.416963	0.357	0.319	1
Ier2	0.802711	-0.415234	0.607	0.494	1
Gdi1	0.803457	-0.491328	0.25	0.195	1
Elk4	0.804729	-0.425724	0.393	0.342	1
Camk2d	0.845402	-0.470899	0.5	0.389	1
Iglc3	0.850426	-0.501259	0.179	0.187	1
Chfr	0.866913	-0.413658	0.25	0.226	1
Cir1	0.875958	-0.475619	0.357	0.296	1
Dgcr6	0.886319	-0.409892	0.321	0.268	1
Satb1	0.887891	-0.419107	0.214	0.195	1
Slc30a5	0.88917	-0.48617	0.357	0.288	1
Irf2	0.971795	-0.433425	0.321	0.268	1
Tapbp	0.98243	-0.418685	0.25	0.206	1

## Sheet: B_cells
	p_val	avg_logFC	pct.1	pct.2	p_val_adj
Pced1a	1.13312e-13	0.48477	0.107	0.001	1.80212e-09
Nr1d2	3.35889e-13	0.794579	0.179	0.009	5.34198e-09
Retnlg	4.0088e-11	0.948784	1	0.765	6.37559e-07
Stfa1	3.61423e-09	0.560577	0.107	0.004	5.74807e-05
Hdac9	5.7506e-08	0.576006	0.107	0.006	0.000914576
Slc38a6	6.29695e-08	0.559694	0.107	0.006	0.00100147
Ift22	1.06632e-07	0.570875	0.179	0.018	0.00169588
Aldh3a2	3.72257e-07	0.469905	0.143	0.013	0.00592038
Brd1	3.96538e-07	0.683439	0.214	0.03	0.00630653
Lig1	1.23951e-06	0.523576	0.143	0.014	0.0197131
Fig4	1.43466e-05	0.444953	0.107	0.01	0.228168
Rab3d	1.59019e-05	0.413339	0.107	0.01	0.252903
Abcb7	4.48343e-05	0.519177	0.143	0.02	0.713045
Nosip	0.000100752	0.671615	0.179	0.034	1
Trem1	0.000120215	0.474445	0.107	0.013	1
Prmt5	0.000134085	0.480367	0.143	0.023	1
Mmp9	0.000135851	0.535286	0.143	0.023	1
Mgat1	0.000183227	0.850547	0.25	0.065	1
Zfp120	0.000217447	0.548496	0.143	0.024	1
Clec4e	0.000217489	0.523186	0.214	0.048	1
Hira	0.000244971	0.484065	0.107	0.014	1
Spryd3	0.000260697	0.458167	0.107	0.014	1
Traf3ip2	0.000281687	0.420838	0.107	0.014	1
Rpl29	0.0002968	-0.529846	0.786	0.895	1
Rin3	0.000401285	0.535933	0.214	0.053	1
Imp3	0.000444505	0.656892	0.393	0.142	1
Gtf2e2	0.000465434	0.452046	0.179	0.038	1
Heatr6	0.000539631	0.492063	0.179	0.04	1
Sumf1	0.000552664	0.413067	0.107	0.016	1
Rnf121	0.00060436	0.466671	0.143	0.027	1
Kcmf1	0.000617942	0.437397	0.143	0.027	1
Ralgapa1	0.000634493	0.657765	0.179	0.043	1
Txndc15	0.000697857	0.440964	0.143	0.027	1
Chil1	0.00070558	0.442898	0.143	0.027	1
BC035044	0.00072366	0.581599	0.143	0.028	1
Psmb9	0.000896465	0.542729	0.357	0.132	1
Sgsh	0.000979713	0.4651	0.107	0.017	1
Trub2	0.00100595	0.438458	0.107	0.017	1
Slpi	0.00121016	0.682137	0.357	0.141	1
Tor3a	0.001287	0.509791	0.179	0.044	1
Lars2	0.00129767	0.563013	0.286	0.095	1
Ccdc180	0.00136759	0.409822	0.143	0.03	1
Arcn1	0.00140856	0.542595	0.179	0.046	1
Fnbp1	0.00144134	0.539092	0.214	0.061	1
Tubb4b	0.00145943	0.474615	0.393	0.151	1
Lmnb1	0.00157809	0.511287	0.214	0.061	1
Copg2	0.0015798	0.425928	0.107	0.018	1
Pten	0.00172807	0.559632	0.357	0.141	1
Smarcc1	0.00173102	0.48171	0.143	0.031	1
Nfyc	0.00181678	0.460125	0.143	0.031	1
Creg1	0.00198614	0.52792	0.179	0.047	1
Hnrnpr	0.00202534	0.606369	0.321	0.125	1
Mbnl1	0.00213539	-0.892752	0.143	0.44	1
Lilrb4a	0.00217474	0.561879	0.143	0.033	1
Snx2	0.0023718	0.660133	0.429	0.215	1
Cd63	0.00240247	0.446961	0.179	0.047	1
H3f3b	0.00242003	-0.410194	0.929	0.954	1
Mtmr1	0.00244002	0.452304	0.107	0.02	1
Mmp8	0.00244264	0.495544	0.143	0.033	1
Psma2	0.00248099	0.546064	0.464	0.23	1
Gimap6	0.00255742	-1.01264	0.107	0.368	1
C1galt1c1	0.00258505	0.432083	0.107	0.02	1
Naa15	0.00264963	0.443377	0.179	0.047	1
Eea1	0.00271545	0.417569	0.143	0.033	1
Rnf111	0.00274406	0.565463	0.179	0.05	1
Rapgef1	0.00300469	0.482523	0.179	0.05	1
Akap11	0.0032165	0.471071	0.143	0.034	1
Klhl6	0.00348293	0.439334	0.143	0.034	1
Vps35	0.00354977	0.572943	0.179	0.053	1
Kctd12	0.00355791	0.562843	0.25	0.087	1
Micu1	0.00360841	0.556138	0.143	0.036	1
Prpf19	0.00370795	0.530456	0.179	0.051	1
Rpl7l1	0.00374493	0.520877	0.214	0.068	1
Tars	0.00375512	0.459193	0.107	0.021	1
Nxt1	0.00378844	0.603935	0.179	0.053	1
Myadm	0.00379602	0.4213	0.107	0.021	1
Ndufaf3	0.00381383	0.411479	0.179	0.05	1
Rpl36-ps3	0.00424944	0.516293	0.429	0.211	1
Kdm5c	0.00428292	0.46761	0.143	0.036	1
Ncf4	0.00436693	0.56308	0.393	0.181	1
Fis1	0.00442346	0.558669	0.536	0.309	1
Med31	0.00475988	0.48506	0.179	0.053	1
Ube2v2	0.00480749	0.631769	0.214	0.073	1
Rbfa	0.00537019	0.574477	0.179	0.054	1
Actr1b	0.00537064	0.468741	0.143	0.037	1
Yrdc	0.00546053	0.560105	0.25	0.094	1
Uba52	0.00550257	-0.473273	0.643	0.76	1
Mrps10	0.00575246	0.487702	0.179	0.054	1
Orai3	0.00575246	0.502809	0.179	0.054	1
Cryzl1	0.00598887	0.538591	0.143	0.038	1
Zw10	0.00611476	0.570687	0.107	0.023	1
Acadl	0.00653533	0.487406	0.143	0.038	1
Tsnax	0.00685639	0.493152	0.214	0.074	1
Ugcg	0.00753239	0.576968	0.179	0.058	1
Zdhhc17	0.00760445	0.45663	0.107	0.024	1
Nup88	0.00775196	0.425904	0.107	0.024	1
Rabepk	0.00782667	0.418644	0.107	0.024	1
Sin3b	0.00807404	0.430506	0.286	0.114	1
Gnb2	0.00863042	-0.805485	0.071	0.302	1
Mdp1	0.00877906	0.552737	0.214	0.08	1
Xbp1	0.00901114	0.514084	0.179	0.058	1
Ube2q1	0.00924195	0.485401	0.214	0.078	1
Sdf2	0.00927892	0.539155	0.179	0.06	1
Ufsp2	0.00956598	0.524416	0.143	0.04	1
Tmub2	0.00979553	0.619881	0.107	0.026	1
Fbxo3	0.00979553	0.516669	0.107	0.026	1
Hsp90ab1	0.0101939	-0.64321	0.357	0.562	1
Ilk	0.010287	0.437849	0.143	0.041	1
Ptpn1	0.0104938	0.571693	0.286	0.124	1
Adpgk	0.0106289	0.442103	0.214	0.077	1
Hint1	0.0107033	0.548328	0.643	0.383	1
R3hdm4	0.0119611	0.624092	0.25	0.104	1
Srpk2	0.0121713	0.442935	0.286	0.121	1
Ndufs6	0.012371	0.462484	0.321	0.151	1
Fbxo9	0.0125159	0.524148	0.143	0.043	1
Sec62	0.0128234	-0.824657	0.071	0.284	1
Psma6	0.013024	0.512481	0.321	0.156	1
Mcemp1	0.0133066	0.552098	0.214	0.085	1
Dedd2	0.0134267	0.420561	0.143	0.043	1
Arhgap26	0.0136939	0.453253	0.107	0.027	1
Skp1a	0.0138203	0.522281	0.214	0.083	1
Mcl1	0.0138721	0.420587	0.5	0.283	1
Vapb	0.0138814	0.436206	0.179	0.061	1
Ppil4	0.0140009	0.423529	0.143	0.043	1
Ociad1	0.0146144	0.430844	0.286	0.127	1
Gm6563	0.0146535	0.484718	0.143	0.044	1
Zpr1	0.0150587	0.43386	0.143	0.044	1
Ddx54	0.0152454	0.458691	0.179	0.064	1
2310039H08Rik	0.0154977	0.657897	0.143	0.046	1
Nt5c3	0.0154977	0.538437	0.143	0.046	1
Odc1	0.0157946	0.422619	0.179	0.063	1
Atf4	0.0163768	-0.714287	0.107	0.324	1
Zfand3	0.0165716	0.482371	0.107	0.028	1
Mlec	0.0166765	0.496877	0.143	0.046	1
Cuta	0.0173568	0.559925	0.25	0.114	1
Tec	0.0174837	0.486042	0.179	0.065	1
Tmem87b	0.0175512	0.430181	0.107	0.028	1
Fam168a	0.0177675	0.467553	0.107	0.028	1
Gm42726	0.0177797	0.511623	0.179	0.065	1
Rbm39	0.0181202	-0.473353	0.714	0.774	1
Bnip2	0.0184934	0.428991	0.179	0.064	1
Anp32e	0.0187022	0.429059	0.286	0.129	1
Bmyc	0.0192207	-0.753814	0	0.166	1
Magoh	0.0202171	0.535048	0.286	0.141	1
Snrnp70	0.0204616	-0.774844	0	0.164	1
Romo1	0.0206472	0.438492	0.357	0.183	1
Mllt10	0.0213953	0.417883	0.214	0.087	1
Manf	0.0215137	-0.75143	0.036	0.212	1
Alkbh6	0.0217036	0.466498	0.107	0.03	1
Elk4	0.0228697	0.415917	0.214	0.088	1
Pdpk1	0.0229694	0.415638	0.143	0.047	1
Psmb7	0.0232416	0.472197	0.25	0.107	1
Fxr1	0.0238449	0.43046	0.143	0.048	1
Chmp3	0.024248	0.440555	0.179	0.068	1
Mrps28	0.0255144	0.408453	0.143	0.048	1
Dnajc11	0.0258169	0.437447	0.107	0.031	1
Clk4	0.0259864	0.414542	0.25	0.112	1
Aldh2	0.0266631	0.411416	0.357	0.191	1
Dusp2	0.0267921	-0.780584	0.143	0.319	1
Snrpd2	0.0271671	-0.663706	0.143	0.333	1
Gltscr1l	0.0271979	0.444072	0.107	0.031	1
Luc7l2	0.0273288	0.500652	0.571	0.37	1
Fam172a	0.0274003	0.406132	0.107	0.031	1
Dhx40	0.027604	0.423642	0.107	0.031	1
Prpf38b	0.027691	-0.633001	0.107	0.303	1
Map2k2	0.0286459	0.441922	0.286	0.138	1
Tnrc6b	0.0287622	-0.689661	0	0.148	1
Ddx6	0.0288932	0.486563	0.393	0.223	1
Yeats4	0.0290377	0.409733	0.357	0.198	1
Eif3m	0.0294548	-0.641643	0.071	0.257	1
Fam114a2	0.0294969	0.435403	0.107	0.031	1
AB124611	0.0305154	-0.75309	0.036	0.195	1
Tcf4	0.0305805	-0.714121	0	0.145	1
Zer1	0.0314265	0.487983	0.107	0.033	1
Acin1	0.0320783	0.430681	0.25	0.117	1
Pgls	0.0331937	-0.575176	0.107	0.31	1
Api5	0.0332644	0.406572	0.107	0.033	1
Rapgef6	0.0345512	-0.636512	0	0.139	1
Arap2	0.0346433	0.410981	0.179	0.073	1
Mrpl14	0.0360519	0.436028	0.179	0.074	1
Spcs2	0.0361229	-0.678224	0.071	0.235	1
Rnf187	0.0369166	-0.707904	0.036	0.186	1
Arid1a	0.0377753	0.459404	0.286	0.152	1
Tonsl	0.0385366	0.47754	0.321	0.182	1
Lamp1	0.0390117	-0.694733	0	0.134	1
N6amt2	0.0391508	0.423309	0.107	0.034	1
Stk17b	0.0391784	-0.667311	0.25	0.413	1
Hars	0.0402254	0.408684	0.107	0.034	1
Ppdpf	0.0408825	-0.481137	0.357	0.501	1
Cetn2	0.041444	-0.599812	0	0.131	1
Pfdn2	0.0415958	-0.612991	0.036	0.189	1
Pglyrp1	0.0420114	0.428339	0.536	0.38	1
Fam162a	0.0420393	0.501521	0.143	0.055	1
Sp3	0.0423968	0.418556	0.179	0.074	1
Lyl1	0.042714	-0.63207	0	0.129	1
Pou2f2	0.0435254	0.518865	0.464	0.333	1
Zfp280d	0.0435588	0.419503	0.179	0.075	1
Ankrd12	0.0440214	-0.638233	0	0.128	1
Zdhhc20	0.0450514	0.423599	0.214	0.094	1
Mbip	0.0452703	0.460936	0.107	0.036	1
Ndufs7	0.045906	0.499559	0.357	0.223	1
Tmem55b	0.0467525	-0.589406	0	0.125	1
Dhrs7	0.0495637	0.425745	0.107	0.036	1
Cdkn1b	0.0496466	-0.632004	0	0.122	1
Mrps16	0.0511339	-0.575915	0.036	0.179	1
Safb2	0.0512093	-0.695726	0.036	0.172	1
Celf1	0.0527132	-0.581845	0	0.119	1
Higd2a	0.0553168	0.433939	0.286	0.159	1
Ncor1	0.0556343	-0.595909	0.036	0.172	1
Zfp644	0.0576593	-0.600868	0	0.115	1
Gm42418	0.0585472	0.652315	0.5	0.374	1
U2af2	0.0585996	0.506236	0.214	0.11	1
Camk2d	0.0593695	-0.556761	0.071	0.222	1
Mvb12a	0.0599803	0.515018	0.143	0.06	1
Eif4g2	0.0602838	0.525491	0.393	0.27	1
Amfr	0.0605727	0.49332	0.143	0.06	1
Ube2j2	0.0612038	-0.595213	0	0.112	1
Ccl5	0.0612038	-0.6256	0	0.112	1
Dusp11	0.0613387	0.42757	0.286	0.161	1
Rrbp1	0.063045	-0.711999	0.036	0.164	1
Ppp2ca	0.0630546	-0.524769	0	0.111	1
Pnrc1	0.0632585	-0.620696	0.25	0.394	1
Zbtb20	0.0634221	0.416137	0.25	0.129	1
Pmf1	0.0646899	-0.485324	0.036	0.175	1
Atp5g1	0.064741	-0.505136	0.107	0.27	1
Stk24	0.0661029	-0.595315	0.036	0.161	1
Smarcd1	0.0692818	0.494794	0.107	0.04	1
B4galnt1	0.069782	-0.599853	0.036	0.159	1
Gm10116	0.0698596	0.438236	0.286	0.169	1
Atp5g3	0.0721859	-0.467031	0.071	0.216	1
Wapl	0.0735925	0.439737	0.143	0.061	1
Marcksl1	0.0753624	-0.471205	0	0.102	1
Gtpbp2	0.0753624	-0.534243	0	0.102	1
Ttc14	0.0757952	-0.527454	0.071	0.212	1
Ewsr1	0.0819154	-0.624233	0.036	0.151	1
Herc1	0.0819687	0.423154	0.179	0.088	1
Jak1	0.0848679	0.414286	0.357	0.216	1
Bach2	0.086117	0.447785	0.25	0.139	1
Coa3	0.0874162	0.432489	0.214	0.117	1
Mrpl51	0.0897239	0.405904	0.214	0.112	1
Crem	0.0908732	-0.817727	0.036	0.148	1
Srsf6	0.0912388	-0.532511	0.107	0.239	1
Vimp	0.0920336	0.442097	0.25	0.141	1
Ppm1k	0.0930744	0.40691	0.107	0.043	1
Gpcpd1	0.0954897	-0.539279	0.036	0.144	1
Erdr1	0.0958172	-0.580875	0.036	0.145	1
Inpp5d	0.10277	-0.406444	0.036	0.152	1
Rdm1	0.103923	0.447384	0.107	0.043	1
Atp5b	0.104151	-0.462041	0.143	0.286	1
1110008P14Rik	0.109342	0.433678	0.214	0.122	1
Ppp3r1	0.109506	0.411284	0.143	0.068	1
Plgrkt	0.112269	-0.519713	0.036	0.138	1
Tecr	0.113643	-0.528396	0.036	0.135	1
Zmat2	0.115083	-0.502446	0.036	0.137	1
Fam3c	0.115565	0.436333	0.179	0.094	1
Txnip	0.116362	-0.493128	0.214	0.339	1
mt-Nd4l	0.116493	-0.445878	0.25	0.387	1
Cotl1	0.116745	-0.497038	0.214	0.347	1
Cdv3	0.120904	-0.507763	0.036	0.132	1
Stra13	0.12587	-0.488277	0.036	0.132	1
Fcmr	0.127686	-0.448602	0.357	0.504	1
Pfdn6	0.131395	-0.45263	0.036	0.132	1
Fcf1	0.134594	0.524942	0.143	0.071	1
Junb	0.134702	-0.56566	0.321	0.472	1
Tor1aip1	0.1428	-0.446611	0.036	0.127	1
Apoe	0.144628	-0.630189	0.179	0.297	1
Utp3	0.145466	-0.499309	0.036	0.125	1
Cir1	0.14938	0.479238	0.143	0.075	1
Il4ra	0.150516	0.42216	0.143	0.073	1
Rbm5	0.150713	-0.431427	0.071	0.174	1
Sft2d1	0.151569	-0.445548	0.071	0.171	1
Mrps18c	0.153761	-0.471885	0.036	0.121	1
U2surp	0.155144	-0.431344	0.036	0.122	1
Txndc17	0.157458	0.440593	0.179	0.107	1
Commd8	0.15756	-0.42517	0.036	0.121	1
Timm10b	0.157985	-0.502391	0.071	0.164	1
Tgfb1	0.159727	-0.493246	0.179	0.279	1
Smad7	0.159971	-0.509098	0.036	0.121	1
S100a13	0.16099	-0.459521	0.036	0.119	1
Zfp292	0.162267	-0.410572	0.036	0.127	1
Pcif1	0.162464	-0.475323	0.036	0.119	1
Hmgn1	0.162755	0.415152	0.393	0.299	1
Naa38	0.167516	-0.442234	0.036	0.118	1
Zfp36l1	0.172807	-0.451376	0.25	0.356	1
Cytip	0.174095	-0.462934	0.143	0.243	1
Eif3a	0.176265	0.511532	0.25	0.172	1
Csnk2b	0.179605	-0.424123	0.036	0.117	1
Rbms1	0.186387	-0.426423	0.036	0.114	1
Bri3	0.187016	-0.465974	0.143	0.239	1
Satb1	0.194844	-0.48869	0.143	0.246	1
Klf6	0.194951	-0.423758	0.071	0.164	1
Spag9	0.195173	-0.422541	0.036	0.111	1
Ctsc	0.198704	-0.411964	0.071	0.161	1
Cct2	0.198947	-0.409389	0.071	0.158	1
Dgkd	0.202232	-0.429239	0.071	0.155	1
Fam65b	0.20362	-0.414243	0.107	0.202	1
Cxcr4	0.207146	-0.494578	0.071	0.152	1
Eif4b	0.207988	0.523002	0.179	0.114	1
Abca1	0.210709	-0.422298	0.036	0.107	1
H2-DMb1	0.211734	-0.430678	0.143	0.236	1
Uqcrq	0.213098	-0.415734	0.179	0.267	1
Eml4	0.216557	-0.40959	0.071	0.149	1
Pld4	0.217881	-0.430685	0.036	0.105	1
Rala	0.224625	-0.41055	0.036	0.104	1
Anapc5	0.229528	-0.407166	0.036	0.102	1
Tmem123	0.267115	-0.420133	0.143	0.211	1
Sp100	0.269527	0.464755	0.321	0.26	1
Ndufs5	0.271265	0.464254	0.25	0.192	1
Stap1	0.282011	-0.414797	0.143	0.215	1
Pdap1	0.299496	0.577055	0.179	0.122	1
Mgst1	0.302157	0.456528	0.143	0.092	1
Cstf3	0.325541	0.443543	0.107	0.065	1
Rfk	0.354618	0.448308	0.143	0.092	1
Zc3h15	0.382817	0.484874	0.179	0.139	1
Psmd11	0.397964	0.443462	0.143	0.104	1
Riok3	0.41095	0.428539	0.107	0.07	1
Iglc1	0.419154	0.616112	0.357	0.302	1
Clec2i	0.453929	0.426303	0.179	0.147	1
Crip1	0.57233	0.424213	0.679	0.66	1

## Sheet: DC
	p_val	avg_logFC	pct.1	pct.2	p_val_adj
Tifab	1.47905e-07	1.03031	1	0.122	0.00235229
Arl16	1.7319e-07	0.547221	0.333	0	0.00275441
Srbd1	1.7319e-07	0.435938	0.333	0	0.00275441
Prcc	6.95466e-07	0.775413	0.667	0.049	0.0110607
Ryr1	1.24568e-06	0.660118	0.5	0.024	0.0198113
Med4	5.39207e-06	0.733593	0.667	0.061	0.0857554
Dgke	1.27031e-05	0.763457	0.667	0.085	0.202031
Sf3a1	2.20372e-05	0.599039	0.5	0.037	0.350479
Golm1	2.20372e-05	0.596274	0.5	0.037	0.350479
Dok3	2.60739e-05	0.59979	0.5	0.037	0.41468
Slfn1	2.83582e-05	0.881967	0.333	0.012	0.451009
Leng9	2.83582e-05	0.443333	0.333	0.012	0.451009
Camta1	3.54648e-05	0.732362	0.833	0.134	0.564032
Slc35d1	3.57113e-05	0.49496	0.333	0.012	0.567953
Ccdc71l	3.57113e-05	0.430075	0.333	0.012	0.567953
Id3	3.64711e-05	1.25156	0.833	0.171	0.580036
RP23-218E6.4	4.4852e-05	0.516134	0.333	0.012	0.713326
Gstm4	4.4852e-05	0.493527	0.333	0.012	0.713326
BC051226	4.4852e-05	0.490195	0.333	0.012	0.713326
Ptgr1	4.4852e-05	0.461664	0.333	0.012	0.713326
Fkbp1b	4.4852e-05	0.429141	0.333	0.012	0.713326
Ubxn2b	4.4852e-05	0.41269	0.333	0.012	0.713326
Zfp866	4.4852e-05	0.411783	0.333	0.012	0.713326
Gm5424	4.4852e-05	0.409482	0.333	0.012	0.713326
2700062C07Rik	5.8346e-05	0.683642	0.667	0.085	0.927934
Relt	8.36409e-05	0.60919	0.5	0.049	1
1110037F02Rik	8.36409e-05	0.606982	0.5	0.049	1
Nsdhl	8.36409e-05	0.550829	0.5	0.049	1
Idh2	9.30766e-05	0.704425	1	0.195	1
Slc25a46	9.5239e-05	0.796058	0.667	0.11	1
Scly	0.000111929	0.604343	0.5	0.049	1
Lemd2	0.000149078	0.561647	0.5	0.049	1
Mcemp1	0.000182934	0.707502	0.667	0.11	1
Retnlg	0.000187724	0.972128	1	0.89	1
Epc2	0.00020095	0.604447	0.5	0.061	1
Tmem128	0.000204452	0.776159	1	0.28	1
H2-Q10	0.000260447	0.776911	0.167	0	1
A530064D06Rik	0.000260447	0.680107	0.167	0	1
Cmtm8	0.000260447	0.591941	0.167	0	1
Stx17	0.000260447	0.500407	0.167	0	1
Ppp6r3	0.000337026	0.606616	0.5	0.061	1
Vegfb	0.000378536	0.598935	0.333	0.024	1
Fas	0.000378536	0.497357	0.333	0.024	1
Slc33a1	0.000382539	0.545468	0.5	0.061	1
Sec16a	0.000433747	0.520514	0.5	0.061	1
Mms19	0.000450223	0.746549	0.333	0.024	1
Lrrc25	0.000450223	0.490344	0.333	0.024	1
Csad	0.000450223	0.488985	0.333	0.024	1
Pnpt1	0.000450223	0.484908	0.333	0.024	1
Akap7	0.000450223	0.417259	0.333	0.024	1
S100a9	0.000492692	0.593164	1	1	1
Pcbd2	0.000511791	0.754111	0.667	0.134	1
Gm12840	0.000514138	0.772665	0.667	0.11	1
Rc3h2	0.000534425	0.695477	0.333	0.024	1
Fcgrt	0.000534425	0.655835	0.333	0.024	1
Chd7	0.000534425	0.552927	0.333	0.024	1
St6galnac6	0.000534425	0.484611	0.333	0.024	1
Fbxl12os	0.000534425	0.478328	0.333	0.024	1
Slc35e3	0.000534425	0.453429	0.333	0.024	1
Rbbp5	0.000534425	0.418478	0.333	0.024	1
Ptdss1	0.000566619	0.725793	0.5	0.073	1
Fam172a	0.00062857	0.613922	0.667	0.122	1
Scaf8	0.000713994	0.571678	0.5	0.073	1
Ino80d	0.000813493	0.659406	0.667	0.134	1
Pigv	0.000901846	0.462234	0.5	0.061	1
Mapre2	0.000916503	0.613304	0.667	0.122	1
Qdpr	0.000935455	0.687009	0.833	0.207	1
Irf2bp2	0.000944414	0.835979	1	0.39	1
B4galt5	0.00100292	0.561769	0.5	0.073	1
RP23-218K15.3	0.00100552	0.609962	0.667	0.122	1
Arl6ip4	0.00104992	0.897825	0.833	0.244	1
Mcee	0.00110867	0.690954	0.667	0.146	1
Ybx3	0.00111003	0.754915	1	0.366	1
Caml	0.00112111	0.547162	0.5	0.073	1
Matk	0.00117675	0.655244	0.5	0.085	1
Palm	0.00125207	0.70507	0.5	0.073	1
Elovl5	0.00127381	0.577875	0.667	0.134	1
Copb2	0.00132284	0.557437	0.667	0.122	1
Galnt7	0.00145067	0.68011	0.5	0.085	1
Map3k7	0.00155732	0.517541	0.5	0.073	1
Xpo6	0.00178233	0.705412	0.5	0.085	1
Mitd1	0.00183792	0.912643	0.333	0.037	1
Tmem38b	0.00183792	0.546499	0.333	0.037	1
Erp44	0.0021094	0.63083	0.833	0.22	1
Isg20	0.00211221	0.531053	0.333	0.037	1
Camk1d	0.00237353	0.613969	0.667	0.159	1
Zfp511	0.00238262	0.444427	0.5	0.073	1
Mzt2	0.00242358	0.84192	0.333	0.037	1
Stam2	0.00242358	0.49285	0.333	0.037	1
Rangrf	0.00242358	0.489171	0.333	0.037	1
Fgfbp3	0.00242358	0.407522	0.333	0.037	1
Clec4d	0.00277646	0.545187	0.333	0.037	1
Ythdc2	0.00277646	0.541205	0.333	0.037	1
Rars2	0.00277646	0.442034	0.333	0.037	1
Enoph1	0.00277646	0.431974	0.333	0.037	1
Kremen1	0.00277646	0.407971	0.333	0.037	1
Csde1	0.00285899	0.720584	1	0.512	1
Stau1	0.00293863	0.495765	0.5	0.085	1
Jak2	0.00293863	0.442799	0.5	0.085	1
mt-Cytb	0.00296337	-0.527813	1	1	1
Adgre5	0.00310961	1.15694	0.667	0.207	1
Rpl17	0.00312712	-0.425417	1	1	1
Gtf2e1	0.00317569	0.454742	0.333	0.037	1
Csgalnact2	0.00317569	0.408464	0.333	0.037	1
Dtx3l	0.00323953	0.728293	0.5	0.085	1
Stambpl1	0.00323953	0.535054	0.5	0.085	1
Pgd	0.00323953	0.502333	0.5	0.085	1
Ndnl2	0.00332987	0.672406	0.833	0.256	1
Gm10073	0.0034796	-0.797281	0.833	1	1
Ear2	0.00362659	0.441205	0.333	0.037	1
Ptpro	0.00362659	0.413635	0.333	0.037	1
Cebpb	0.00362659	0.409217	0.333	0.037	1
Tmem173	0.00372145	0.615402	0.667	0.171	1
Anapc10	0.00392706	0.473859	0.5	0.085	1
Tmed7	0.00402872	0.643818	0.667	0.195	1
Psph	0.00414533	0.477904	0.5	0.098	1
Plp2	0.00414786	0.609224	1	0.415	1
Diaph1	0.00442789	0.781257	0.667	0.207	1
Atxn7	0.00446982	0.440386	0.667	0.146	1
Hmbox1	0.00474462	0.431007	0.5	0.085	1
Midn	0.00496556	0.493375	0.5	0.098	1
Pirb	0.00500517	0.506248	0.833	0.232	1
Rps15	0.00501656	-0.429903	1	1	1
Cdkn2d	0.00503232	0.741918	1	0.463	1
Unc13d	0.00506669	0.823779	0.5	0.122	1
Sri	0.00508266	0.64731	1	0.659	1
Scp2	0.0053176	0.637377	1	0.561	1
Pcnp	0.00534291	0.513509	0.833	0.232	1
Map7d1	0.00537904	0.707295	0.667	0.171	1
Zfp444	0.00551968	0.598362	0.5	0.11	1
Vsir	0.00552436	0.504799	0.667	0.159	1
Limd1	0.00565938	0.596735	0.833	0.268	1
Pon3	0.00601976	0.590595	0.333	0.049	1
Rpl7	0.00614858	-0.409798	1	1	1
Ube2q1	0.00641696	0.687621	0.667	0.183	1
Smarca2	0.00647271	0.442067	0.5	0.098	1
Fam160b1	0.00647271	0.413212	0.5	0.098	1
Tm6sf1	0.00648291	0.844385	0.5	0.122	1
Nsa2	0.00655752	0.573389	1	0.561	1
Tle3	0.00687837	0.572327	0.667	0.183	1
Otud5	0.00702926	0.601474	0.667	0.195	1
Ly6c2	0.00710575	0.797877	1	0.744	1
Ifitm3	0.00746867	0.738047	0.833	0.341	1
Dynlt1f	0.00750754	0.678355	0.667	0.256	1
Hbs1l	0.0075641	0.438689	0.333	0.049	1
Dhx36	0.00772112	0.434694	0.5	0.11	1
Ythdf2	0.00789159	0.513098	0.667	0.183	1
Mapk1	0.00804102	0.548232	0.667	0.195	1
Ccdc167	0.00838212	0.47197	0.5	0.11	1
Pira2	0.00846228	0.596111	0.333	0.049	1
Cdca3	0.00846228	0.48032	0.333	0.049	1
Acad8	0.00846228	0.468335	0.333	0.049	1
Trim33	0.00846228	0.458434	0.333	0.049	1
Sppl3	0.00846228	0.42979	0.333	0.049	1
Ier2	0.00858914	0.530225	1	0.463	1
Ehmt1	0.00863992	0.783244	0.5	0.134	1
Dirc2	0.00901193	0.700135	1	0.402	1
Acadl	0.00925928	0.570983	0.667	0.207	1
Pdha1	0.00944527	0.437221	0.667	0.171	1
Zfp110	0.00945466	0.498551	0.333	0.049	1
Gla	0.00945466	0.487006	0.333	0.049	1
1700021F05Rik	0.00945466	0.424838	0.333	0.049	1
Seh1l	0.00964797	0.612475	0.5	0.122	1
Cxcl2	0.00985783	0.478558	0.5	0.11	1
Cox16	0.010323	0.650545	0.5	0.146	1
Arhgap27os2	0.0103402	0.684988	0.833	0.378	1
Dcaf11	0.0104258	0.69435	0.5	0.122	1
Mrpl32	0.0104637	0.48773	0.667	0.195	1
Ifitm6	0.0105113	0.451862	0.667	0.159	1
Exosc5	0.0105266	0.585615	0.667	0.207	1
mt-Co2	0.0105381	-0.43352	1	1	1
Rnasel	0.0105496	0.434291	0.333	0.049	1
Trappc1	0.0106791	0.461068	0.5	0.11	1
Mum1	0.0106791	0.406164	0.5	0.11	1
Tra2b	0.0107344	-0.759493	0.833	0.89	1
Atxn7l3b	0.0111444	-1.07828	0	0.598	1
Tcof1	0.011259	0.49922	0.5	0.122	1
Tex30	0.011259	0.470358	0.5	0.122	1
S100a6	0.0115044	0.797175	1	0.866	1
Ankle2	0.0115607	0.457064	0.5	0.11	1
Mtap	0.0116517	0.543277	0.333	0.061	1
Ap3d1	0.0116517	0.511183	0.333	0.061	1
1190007I07Rik	0.0123652	0.491165	0.667	0.171	1
Slc43a2	0.0128738	0.757528	0.333	0.061	1
Rad17	0.0128738	0.572452	0.333	0.061	1
Rp2	0.0128738	0.411121	0.333	0.061	1
Mrps17	0.0129114	0.448448	0.833	0.244	1
Cnpy3	0.0130242	0.452457	0.833	0.268	1
Btg2	0.0132421	-1.1701	0.167	0.671	1
Eif3j1	0.0133887	0.456204	0.833	0.317	1
Ptpn6	0.0138456	0.543329	1	0.561	1
Ms4a6c	0.014124	0.630703	0.5	0.122	1
Ly6c1	0.0142061	0.575111	0.333	0.061	1
Fcgr2b	0.014208	0.572096	0.333	0.061	1
Mier3	0.014208	0.49952	0.333	0.061	1
Cmc1	0.0143916	0.613792	0.667	0.195	1
5031425E22Rik	0.0144481	0.485347	0.833	0.293	1
Bhlhe40	0.0145261	0.471354	0.5	0.134	1
Rpl7a-ps5	0.0145498	0.580089	1	0.512	1
Purb	0.0145833	0.591474	0.833	0.268	1
S100a8	0.0146154	0.568719	1	1	1
Aif1	0.014823	0.659784	0.167	0.012	1
Msrb2	0.014823	0.610448	0.167	0.012	1
9130221H12Rik	0.014823	0.57072	0.167	0.012	1
Csf3r	0.014823	0.439073	0.167	0.012	1
Sgpl1	0.0152128	0.443194	0.5	0.122	1
Camp	0.0152992	0.412924	1	1	1
Fbrs	0.0156068	0.50097	0.5	0.134	1
Ppfia4	0.0156313	0.686365	1	0.549	1
Hck	0.0156628	0.568321	0.333	0.061	1
Dot1l	0.0156628	0.476695	0.333	0.061	1
Arhgap18	0.0156628	0.456119	0.333	0.061	1
Dgat1	0.0156628	0.445303	0.333	0.061	1
Sik1	0.0163046	0.429722	0.833	0.268	1
Syf2	0.0164159	0.592828	1	0.524	1
Psmb1	0.0166726	0.588805	1	0.878	1
Zfp638	0.0170085	0.426635	0.5	0.11	1
Park7	0.0170344	-0.673942	0.5	0.768	1
Eif3m	0.0171321	0.504063	1	0.61	1
Slc30a6	0.017247	0.467907	0.333	0.061	1
Zfp101	0.017247	0.445208	0.333	0.061	1
Nme6	0.017247	0.43508	0.333	0.061	1
Cep192	0.017247	0.408155	0.333	0.061	1
Safb	0.0172725	0.503474	0.667	0.207	1
Rpl29	0.0175221	-0.443843	1	0.988	1
Smim24	0.0179646	0.753849	0.5	0.171	1
Rbm7	0.0183387	0.4578	0.667	0.207	1
Heatr6	0.01897	0.482476	0.333	0.061	1
Fam188a	0.01897	0.440671	0.333	0.061	1
Ccl27a	0.01897	0.431879	0.333	0.061	1
Uck1	0.01897	0.426757	0.333	0.061	1
2510039O18Rik	0.0203399	0.460816	0.5	0.122	1
Sypl	0.0203414	0.439701	0.5	0.122	1
Emilin1	0.0208417	0.424313	0.333	0.061	1
Nubp2	0.020845	0.539782	0.667	0.244	1
Grn	0.0208933	-0.701783	0.667	0.939	1
Rpl28	0.0209249	-0.489488	1	1	1
Chmp1a	0.0220719	0.60169	0.5	0.159	1
Fam49b	0.0221227	0.588501	1	0.488	1
Chid1	0.0228723	0.425181	0.333	0.061	1
Xpa	0.02343	0.432112	0.5	0.122	1
Ubl3	0.023617	0.49001	1	0.476	1
2700060E02Rik	0.0236182	0.610924	1	0.659	1
Thoc6	0.0237228	0.459561	0.5	0.146	1
Dguok	0.0238052	0.641655	0.667	0.232	1
Mapre1	0.0242441	0.649658	0.833	0.402	1
Rsrp1	0.0242907	0.520212	1	0.695	1
Dap	0.0242907	-0.926844	0.333	0.744	1
Pnrc1	0.0242907	-0.927897	0.333	0.744	1
Ddx39b	0.024607	0.564614	0.833	0.476	1
Ppp1r2	0.0246099	0.482214	0.667	0.244	1
Psmb8	0.0247835	0.487618	1	0.878	1
Cnn3	0.0250487	0.557193	0.333	0.073	1
Trmt112	0.0253108	0.665173	1	0.598	1
Upb1	0.0259174	0.498597	1	0.732	1
Pglyrp1	0.0260006	0.56122	0.833	0.512	1
Slfn2	0.0265951	0.47778	0.667	0.232	1
Ndufb11	0.0266465	-0.759671	0.333	0.854	1
Irf1	0.0268132	0.45474	0.833	0.305	1
Ndufa7	0.0268792	0.473096	1	0.72	1
Nfkb1	0.0270217	0.753227	0.833	0.415	1
Med30	0.0274355	0.499675	0.667	0.244	1
Ccdc124	0.0280929	0.547477	0.667	0.232	1
Atp5h	0.0282718	-0.574215	0.833	0.976	1
Hsd17b11	0.0284756	0.6468	0.5	0.159	1
Ier3ip1	0.0289194	0.632752	0.833	0.439	1
Ddr1	0.0296856	0.525182	0.333	0.073	1
Actn1	0.0296856	0.497518	0.333	0.073	1
Map4k1	0.0301089	0.550771	0.667	0.305	1
Spcs3	0.0302918	0.661407	0.667	0.22	1
Ube2i	0.0303484	0.493183	1	0.488	1
Tecr	0.0306695	-0.93517	0	0.488	1
Hdac3	0.030733	0.421323	0.5	0.146	1
Hsp90aa1	0.0311787	-0.694485	0.833	0.866	1
Uggt1	0.0322384	0.451682	0.5	0.159	1
Abcb1b	0.0322687	0.495808	0.333	0.073	1
Mcfd2	0.0322687	0.407785	0.333	0.073	1
Akap13	0.0326089	0.426223	0.833	0.378	1
Slc44a1	0.0327411	0.558181	0.5	0.146	1
Polr3gl	0.032911	0.639895	0.667	0.293	1
Pxn	0.0335924	0.710793	0.333	0.085	1
Sf3b2	0.0339875	-0.867343	0	0.476	1
Pycr2	0.0342745	0.513726	0.5	0.159	1
Lsm6	0.034692	0.536749	1	0.573	1
Ndufaf3	0.0348606	0.444645	0.5	0.146	1
Mvp	0.0355458	0.527569	0.5	0.171	1
Eef1d	0.0360402	0.510403	0.833	0.695	1
Xist	0.0362476	-0.457119	1	1	1
Ctdsp2	0.036309	0.55682	0.333	0.085	1
Cd4	0.0363547	0.4212	0.667	0.207	1
Cul1	0.0364194	0.575554	0.5	0.159	1
Msl2	0.0365733	0.623841	0.5	0.183	1
Tmco1	0.0375982	-0.880731	0	0.463	1
Cs	0.0377037	0.538623	0.5	0.171	1
S100a11	0.0377316	0.435319	1	0.939	1
Fam117b	0.0386777	0.526339	0.5	0.159	1
Sf3b1	0.0391127	0.481328	1	0.537	1
Ftl1	0.039301	-0.582158	1	1	1
Gm26917	0.0401596	-0.809457	0.167	0.573	1
Sdf4	0.0403253	0.492222	0.833	0.366	1
Atp5c1	0.0404107	0.45403	1	0.817	1
Acd	0.0410539	0.443908	0.5	0.159	1
Tbcb	0.0415188	-0.789842	0	0.451	1
Tra2a	0.0421007	-0.897123	0.333	0.646	1
Gdi2	0.0422097	0.637187	0.833	0.659	1
Sh3bp1	0.0423069	0.411396	0.333	0.085	1
Hsp90ab1	0.042551	-0.485704	0.833	0.951	1
Tmem33	0.0438692	0.514926	0.667	0.244	1
Pan3	0.0438692	0.473928	0.667	0.244	1
Lats2	0.044548	0.412182	0.5	0.146	1
Cirbp	0.044687	0.430067	0.833	0.427	1
Sept7	0.0455848	-0.715332	0.167	0.561	1
Rbm42	0.0457703	-0.786086	0	0.439	1
Cbfa2t3	0.0458498	0.557236	0.833	0.402	1
Use1	0.046598	0.409504	1	0.756	1
Arf1	0.0471283	0.468865	0.833	0.622	1
Impa1	0.047483	0.414754	0.5	0.171	1
Gpx4	0.0475229	-0.694318	0.5	0.793	1
Capza2	0.0475355	0.477147	0.833	0.61	1
Ndufa9	0.0487591	0.522068	0.667	0.354	1
U2af2	0.0487691	0.465404	0.667	0.305	1
Il7r	0.0488314	-0.916011	0.167	0.61	1
Afg3l1	0.0489368	0.437256	0.5	0.159	1
Os9	0.0489368	0.422867	0.5	0.159	1
Map3k1	0.0499448	0.442093	0.667	0.268	1
Sdhaf2	0.0502367	0.433827	0.5	0.171	1
Fabp5	0.0502367	0.428846	0.5	0.171	1
Dntt	0.0503738	-1.00344	0	0.427	1
Atp6v1d	0.0504162	0.572743	0.833	0.415	1
Tmem167	0.0513049	0.479999	0.833	0.451	1
Higd2a	0.0516229	0.650742	0.833	0.488	1
H2afz	0.0516705	-0.671214	1	0.902	1
Llph	0.0518609	0.545617	0.667	0.439	1
Usp7	0.0523909	0.416765	0.667	0.268	1
Polb	0.0526645	0.703945	0.333	0.098	1
Ino80e	0.0528619	0.592433	0.333	0.085	1
Nit1	0.0528619	0.536536	0.333	0.085	1
Dynlt1c	0.0528619	0.500632	0.333	0.085	1
Plxdc1	0.0528619	0.459716	0.333	0.085	1
Dcps	0.0528619	0.440819	0.333	0.085	1
Polr2c	0.0535928	0.422042	0.667	0.329	1
Mycl	0.0548688	0.527794	0.5	0.159	1
Rrbp1	0.0556921	-0.863944	0.333	0.695	1
1500011K16Rik	0.0557685	0.432323	0.667	0.293	1
Msn	0.0558809	0.474926	0.833	0.463	1
Ssr2	0.0559709	-0.707267	0.167	0.549	1
Fam177a	0.0564403	0.456296	0.333	0.098	1
Tapt1	0.0564403	0.409465	0.333	0.098	1
H2-T23	0.0565692	0.586577	0.833	0.683	1
Cd63	0.0568364	0.553644	0.333	0.085	1
Cops4	0.057584	0.505075	0.667	0.268	1
Cmtm6	0.0577457	0.458612	0.5	0.195	1
Dph3	0.0579539	0.644399	0.5	0.244	1
Eef1g	0.0580281	-0.450969	1	0.976	1
Stt3a	0.0583831	0.497906	0.667	0.293	1
Mrpl9	0.0593123	0.435587	0.5	0.171	1
Krtcap2	0.0593341	0.425531	1	0.793	1
Timm13	0.060321	-0.585862	0.5	0.72	1
Fbxl14	0.0604387	0.493943	0.333	0.098	1
Mkks	0.0604387	0.485902	0.333	0.098	1
Ap1b1	0.0604387	0.463007	0.333	0.098	1
Hdgf	0.0607239	-0.660796	0	0.402	1
Txnl1	0.0607254	-0.769096	0	0.402	1
Ubap2l	0.0607254	-0.789844	0	0.402	1
Cdk12	0.0607929	0.512928	0.667	0.28	1
Basp1	0.0610564	0.434787	0.333	0.085	1
U2af1	0.0610634	-0.694835	0.333	0.72	1
Ddx19b	0.0615757	0.585828	0.167	0.024	1
Nim1k	0.0615757	0.572685	0.167	0.024	1
Gm5483	0.0615757	0.567649	0.167	0.024	1
Ube2z	0.0615757	0.436881	0.167	0.024	1
Ifitm1	0.0615757	0.417711	0.167	0.024	1
Sirpa	0.0626246	0.512925	0.5	0.171	1
Tbc1d8	0.0631981	0.414513	0.667	0.268	1
Elovl1	0.0640781	0.410355	0.5	0.195	1
Nrros	0.0643711	0.766727	0.5	0.207	1
Hnrnpl	0.065065	0.424269	0.833	0.427	1
Creg1	0.066446	0.682525	0.667	0.402	1
mt-Atp8	0.0665187	-0.877567	0	0.39	1
Rcc2	0.0665203	-0.689482	0	0.39	1
Atp8a1	0.0673067	0.747112	0.333	0.11	1
Coro1a	0.0673366	0.448019	1	0.939	1
Zfos1	0.0699419	0.588048	1	0.646	1
Kmt2c	0.0709781	0.433351	0.5	0.195	1
Fdps	0.0710186	0.635633	0.833	0.488	1
Txlng	0.0717332	0.497857	0.333	0.11	1
Wfdc21	0.0727488	0.688458	1	0.598	1
Rnaseh2c	0.0727611	-0.65454	0	0.378	1
Polr2e	0.0727611	-0.686126	0	0.378	1
Cd72	0.0727611	-0.730237	0	0.378	1
Sh2d3c	0.0738639	0.414516	0.333	0.098	1
Ccdc47	0.0746463	0.449405	0.5	0.195	1
Nt5c	0.0752298	0.545403	0.667	0.463	1
C130026I21Rik	0.0757852	0.426438	0.667	0.268	1
Unc119	0.0763955	0.445737	0.333	0.11	1
Pfdn6	0.0767789	-0.601333	0.167	0.524	1
Samsn1	0.0767808	-0.695209	0.167	0.512	1
H2-T22	0.0770952	0.462684	0.667	0.415	1
Atp5j2	0.0778463	0.439872	1	0.927	1
Tspo	0.078025	0.462221	0.833	0.732	1
Copz1	0.0787396	0.613719	0.667	0.341	1
Lbr	0.0791687	0.426733	0.667	0.329	1
Srp54b	0.0794741	-0.62875	0	0.366	1
Nsmce4a	0.0794741	-0.71819	0	0.366	1
Sys1	0.0795245	0.437212	0.833	0.5	1
Uqcrc2	0.0807976	0.476486	0.5	0.244	1
Tmem160	0.081232	-0.516664	0.667	0.756	1
Amica1	0.0828657	0.630684	0.833	0.476	1
Mgst1	0.0841007	0.408747	0.333	0.098	1
Mndal	0.0850026	0.496988	0.833	0.598	1
Eif2s3x	0.0854433	0.703627	0.5	0.232	1
Esd	0.0861033	0.625037	0.667	0.476	1
Cdh1	0.086461	0.484764	0.333	0.11	1
Ankib1	0.086461	0.478386	0.333	0.11	1
Rnf130	0.0866871	-0.609859	0	0.354	1
Smim3	0.0866871	-0.634752	0	0.354	1
Siah2	0.0866871	-0.635006	0	0.354	1
Lsm3	0.0866871	-0.656667	0	0.354	1
Elavl1	0.0866871	-0.65755	0	0.354	1
Krcc1	0.0866871	-0.771675	0	0.354	1
Ccl4	0.0866871	-1.55531	0	0.354	1
Acads	0.0909113	0.507408	0.5	0.195	1
Hmgb1	0.091292	-0.559361	0.833	0.963	1
Atp5a1	0.092381	-0.51331	0.833	0.854	1
Dnajc3	0.0937009	0.453691	0.667	0.415	1
Pin1	0.0944269	-0.593308	0	0.341	1
Plekho1	0.0944291	-0.59462	0	0.341	1
Cacybp	0.0944291	-0.603974	0	0.341	1
Anapc16	0.0944291	-0.618104	0	0.341	1
Ssbp2	0.0944291	-0.621849	0	0.341	1
Sf1	0.0944291	-0.627584	0	0.341	1
Dapp1	0.0944291	-0.62813	0	0.341	1
Pam16	0.0944291	-0.663325	0	0.341	1
Magt1	0.0944291	-0.776673	0	0.341	1
Cmtm7	0.0944334	-0.723191	0.5	0.744	1
Klf6	0.0950408	0.62612	0.667	0.402	1
Snx3	0.0962803	-0.685517	0.167	0.488	1
Cnpy2	0.096318	0.564043	0.833	0.463	1
Pdcd10	0.0974825	0.550979	0.667	0.378	1
Dtx3	0.0975715	0.53664	0.333	0.11	1
Glud1	0.0981838	0.410575	0.667	0.305	1
Plec	0.0987096	0.441448	0.333	0.122	1
Mef2c	0.0989823	-0.496475	0.667	0.866	1
Yipf4	0.0995521	-0.60688	0.167	0.463	1
Nptn	0.0998415	0.512446	1	0.585	1
Tmem258	0.0999008	-0.606035	0.5	0.756	1
Rab2a	0.101583	-0.595485	0.333	0.573	1
Mrps36	0.102731	-0.582358	0	0.329	1
Ankrd44	0.102731	-0.594865	0	0.329	1
Cisd2	0.102731	-0.608049	0	0.329	1
Snrnp27	0.102731	-0.646603	0	0.329	1
Selt	0.102802	0.429264	1	0.537	1
Nfat5	0.10354	0.517705	0.333	0.11	1
Aco2	0.103556	0.473244	0.5	0.22	1
Hbp1	0.104367	0.563972	0.5	0.207	1
Phactr2	0.104506	0.612454	0.333	0.122	1
Snrnp40	0.104506	0.596507	0.333	0.122	1
Ptger4	0.104506	0.562654	0.333	0.122	1
Sptan1	0.104506	0.450894	0.333	0.122	1
Amfr	0.104888	0.568544	0.5	0.195	1
Hnrnpab	0.106907	0.419433	0.833	0.573	1
Uba1	0.107162	0.438133	0.5	0.232	1
Mcl1	0.108381	0.519515	0.833	0.549	1
Rgs10	0.109028	-0.716887	0.333	0.573	1
Unc93b1	0.109707	-0.49218	0.667	0.878	1
Znrf2	0.109795	0.531902	0.333	0.11	1
Leprotl1	0.111623	-0.606564	0	0.317	1
Pop7	0.111625	-0.539154	0	0.317	1
Iscu	0.111625	-0.564181	0	0.317	1
Chrac1	0.111625	-0.596031	0	0.317	1
Nxf1	0.111625	-0.604451	0	0.317	1
Crebbp	0.111625	-0.690286	0	0.317	1
Spn	0.11199	0.533338	0.5	0.232	1
Eif3g	0.112907	-0.49682	0.333	0.573	1
Snrpb2	0.115479	0.503044	0.667	0.476	1
Rnf14	0.116344	0.405948	0.333	0.11	1
Cdc37	0.119649	-0.642047	0.167	0.512	1
Pofut2	0.120361	0.436374	0.5	0.244	1
Sra1	0.121147	-0.512011	0	0.305	1
0610007P14Rik	0.121147	-0.55293	0	0.305	1
4933434E20Rik	0.121147	-0.553266	0	0.305	1
Mbd3	0.121147	-0.58136	0	0.305	1
Sertad1	0.121147	-0.606715	0	0.305	1
Gngt2	0.121147	-0.663342	0	0.305	1
Npc1	0.121147	-0.66886	0	0.305	1
Traf4	0.121147	-0.710646	0	0.305	1
Ankrd12	0.121147	-0.737646	0	0.305	1
Hsd17b10	0.12216	0.523528	0.5	0.232	1
Spcs1	0.12283	-0.4218	0.5	0.72	1
Cd8a	0.123197	0.436676	0.333	0.11	1
Lsg1	0.123526	0.498323	0.333	0.122	1
Cnot6l	0.125563	0.41952	0.5	0.244	1
Pacsin1	0.126564	-0.475048	0.333	0.549	1
Acin1	0.128603	-0.605099	0.167	0.463	1
Cib1	0.128682	0.626848	0.667	0.451	1
Rdx	0.128742	0.512575	0.5	0.28	1
Fth1	0.129842	-0.468146	1	1	1
Stfa2l1	0.130133	0.825774	0.167	0.037	1
Fut7	0.130133	0.512525	0.167	0.037	1
Cgrrf1	0.130133	0.430555	0.167	0.037	1
Pex14	0.130133	0.421135	0.167	0.037	1
Psma5	0.130175	-0.474553	0.333	0.622	1
Dync1i2	0.131333	-0.511506	0	0.293	1
Cpne3	0.131333	-0.53745	0	0.293	1
Trappc3	0.131333	-0.553432	0	0.293	1
Emc8	0.131333	-0.557766	0	0.293	1
Utp11l	0.131333	-0.559644	0	0.293	1
Sltm	0.131333	-0.564019	0	0.293	1
Runx1	0.131333	-0.576798	0	0.293	1
Pik3ip1	0.131333	-0.592325	0	0.293	1
Cd68	0.132082	-0.530719	0.333	0.524	1
Gmfg	0.132269	0.51921	0.833	0.72	1
Gps2	0.133038	0.486777	0.5	0.305	1
Prkcd	0.133118	-0.581874	0.167	0.5	1
Scand1	0.133463	-0.493534	0.667	0.866	1
Srrm2	0.135357	-0.483143	0.333	0.78	1
Atp6v1f	0.137467	-0.473823	0.5	0.854	1
Imp3	0.137564	-0.611703	0.167	0.439	1
Pafah1b3	0.13991	0.59642	0.833	0.622	1
Xrn2	0.141583	0.407148	0.667	0.378	1
Tmem14c	0.141668	-0.499305	0.5	0.671	1
Cdk11b	0.14222	-0.531486	0	0.28	1
H2-Ke6	0.14222	-0.555464	0	0.28	1
Marcks	0.142223	0.464131	0.5	0.244	1
Ube2j2	0.142223	-0.498995	0	0.28	1
Ddi2	0.142223	-0.507575	0	0.28	1
Nop58	0.142223	-0.526322	0	0.28	1
Mtch1	0.142223	-0.528829	0	0.28	1
Copb1	0.142223	-0.543055	0	0.28	1
Gtf2i	0.142223	-0.547454	0	0.28	1
Mrpl21	0.142223	-0.551267	0	0.28	1
Gimap1	0.142223	-0.573777	0	0.28	1
Dut	0.142223	-0.618217	0	0.28	1
Klk1b27	0.142223	-0.75576	0	0.28	1
Crip1	0.142263	0.446212	0.833	0.854	1
Gm10076	0.142886	-0.423971	1	0.951	1
Btg3	0.143816	0.514315	0.333	0.134	1
Rad21	0.145147	0.486182	0.333	0.122	1
Manbal	0.145147	0.457031	0.333	0.122	1
Acsl5	0.145147	0.416536	0.333	0.122	1
Usp9x	0.145147	0.414968	0.333	0.122	1
Rer1	0.148008	-0.51698	0.333	0.537	1
Pigx	0.149023	0.443272	0.333	0.146	1
Clec12a	0.149197	-0.577507	0.5	0.72	1
Orai3	0.149263	0.827441	0.5	0.305	1
Cope	0.149472	-0.490807	0.5	0.683	1
Ywhaz	0.150654	0.429917	0.833	0.61	1
Dynlrb1	0.150924	-0.473967	0.667	0.695	1
Ssr3	0.15173	0.444916	0.833	0.476	1
Ctbp1	0.152602	-0.489513	0.167	0.5	1
Ppig	0.153055	-0.598036	0.167	0.476	1
Dcun1d5	0.153108	0.501766	0.833	0.415	1
Wdr43	0.153858	-0.44117	0	0.268	1
Tmem50b	0.153858	-0.479184	0	0.268	1
Adssl1	0.153861	-0.474952	0	0.268	1
Gatad2b	0.153861	-0.477447	0	0.268	1
Lrp10	0.153861	-0.489485	0	0.268	1
Aup1	0.153861	-0.497228	0	0.268	1
Mapkapk2	0.153861	-0.508891	0	0.268	1
Ccdc107	0.153861	-0.518203	0	0.268	1
Ubn1	0.153861	-0.527626	0	0.268	1
Ago2	0.153861	-0.547825	0	0.268	1
1700020I14Rik	0.153861	-0.553251	0	0.268	1
Pde7a	0.153861	-0.576919	0	0.268	1
Insig1	0.153861	-0.591537	0	0.268	1
Haus3	0.153861	-0.620129	0	0.268	1
Smc4	0.156486	0.452491	0.333	0.146	1
Sqstm1	0.157391	0.436807	0.5	0.256	1
Plekhm3	0.157391	0.412848	0.5	0.256	1
Anxa2	0.158899	0.672848	0.5	0.293	1
Ctso	0.159616	0.478414	0.5	0.22	1
Tceb1	0.162661	-0.487764	0.167	0.512	1
Tgoln1	0.163009	0.436145	0.667	0.378	1
Psmg4	0.163436	-0.521215	0.167	0.427	1
Capzb	0.16439	-0.465585	0.667	0.78	1
Rbm6	0.166288	-0.512593	0	0.256	1
Rpe	0.166292	-0.44425	0	0.256	1
Emc4	0.166292	-0.456562	0	0.256	1
Ndufv1	0.166292	-0.467887	0	0.256	1
Rab1b	0.166292	-0.501991	0	0.256	1
Dnajc15	0.166292	-0.507018	0	0.256	1
Tmpo	0.166292	-0.511487	0	0.256	1
Pnrc2	0.166292	-0.513313	0	0.256	1
BC147527	0.166292	-0.513931	0	0.256	1
1110001J03Rik	0.166292	-0.518118	0	0.256	1
Crlf3	0.166292	-0.525847	0	0.256	1
Hexim1	0.166292	-0.530482	0	0.256	1
Alyref	0.166292	-0.530596	0	0.256	1
Mrps12	0.166292	-0.541376	0	0.256	1
Tex261	0.166292	-0.556088	0	0.256	1
Mpc1	0.167252	0.464886	0.833	0.549	1
Acaa1a	0.167452	0.515818	0.5	0.366	1
Srsf11	0.168634	-0.516313	0.5	0.61	1
Tpr	0.169123	-0.504702	0.167	0.427	1
Ly6a	0.171448	0.438338	0.667	0.329	1
Nsmaf	0.172256	0.542113	0.333	0.146	1
Syngr2	0.176583	-0.438454	0.833	0.854	1
Atp5l	0.177271	0.432979	1	0.963	1
Snrpb	0.177391	-0.427601	0.833	0.768	1
Pycard	0.178732	0.448011	0.833	0.732	1
Trabd	0.179567	-0.427266	0	0.244	1
Stxbp2	0.179567	-0.429697	0	0.244	1
Copa	0.179567	-0.439098	0	0.244	1
Adrm1	0.179567	-0.439508	0	0.244	1
Dpm2	0.179567	-0.440351	0	0.244	1
Ppp1r12a	0.179567	-0.445307	0	0.244	1
Znrf1	0.179567	-0.446929	0	0.244	1
Man1a2	0.179567	-0.460993	0	0.244	1
Dhrs7	0.179567	-0.467856	0	0.244	1
Lactb	0.179567	-0.468095	0	0.244	1
Hmgcr	0.179567	-0.469179	0	0.244	1
Wipf1	0.179567	-0.469498	0	0.244	1
Phf3	0.179567	-0.477677	0	0.244	1
Cfap20	0.179567	-0.478623	0	0.244	1
Vps37b	0.179567	-0.49853	0	0.244	1
Gtf3c6	0.179567	-0.498686	0	0.244	1
Klhl6	0.179567	-0.501731	0	0.244	1
Coq10b	0.179567	-0.50388	0	0.244	1
Mrpl48	0.179567	-0.51777	0	0.244	1
Mga	0.179567	-0.528792	0	0.244	1
1600002K03Rik	0.179567	-0.548564	0	0.244	1
Ap1ar	0.179567	-0.554305	0	0.244	1
Satb1	0.179567	-0.594279	0	0.244	1
Ndufa10	0.17962	0.440371	0.5	0.268	1
Cebpz	0.180621	-0.511346	0.167	0.415	1
Cct5	0.183891	-0.438798	0.333	0.671	1
Rhoh	0.185731	-0.521684	0.167	0.39	1
Ndufa5	0.186792	-0.530775	0.167	0.415	1
Rpl13a-ps1	0.191128	-0.429511	0.167	0.512	1
Lat2	0.192384	-0.498182	0.167	0.488	1
Fam96a	0.192717	-0.496178	0.167	0.402	1
Commd8	0.193743	-0.409227	0	0.232	1
Zfp330	0.193743	-0.418878	0	0.232	1
Plekhf2	0.193743	-0.426992	0	0.232	1
Wdr74	0.193743	-0.432196	0	0.232	1
Glrx	0.193743	-0.434223	0	0.232	1
Ube2w	0.193743	-0.435296	0	0.232	1
Stip1	0.193743	-0.438509	0	0.232	1
Gm10260	0.193743	-0.439973	0	0.232	1
Zfp398	0.193743	-0.453521	0	0.232	1
Elf2	0.193743	-0.454775	0	0.232	1
Tex264	0.193743	-0.460967	0	0.232	1
Yme1l1	0.193743	-0.461925	0	0.232	1
Baz1b	0.193743	-0.462277	0	0.232	1
Eif4g3	0.193743	-0.474614	0	0.232	1
Mrpl17	0.193743	-0.480717	0	0.232	1
Fmnl2	0.193743	-0.498795	0	0.232	1
Ifrd1	0.193743	-0.501604	0	0.232	1
2810474O19Rik	0.193743	-0.505086	0	0.232	1
Sox4	0.193743	-0.546438	0	0.232	1
Ppp1r35	0.195914	0.426259	0.5	0.28	1
Lage3	0.198963	0.486817	0.5	0.232	1
Mrpl42	0.199247	-0.439951	0.167	0.402	1
Gm5547	0.199607	-0.576375	0.167	0.415	1
Ctsa	0.201101	-0.451466	0.333	0.488	1
Sec11a	0.201616	0.425131	0.667	0.5	1
Hvcn1	0.20278	0.668697	0.5	0.329	1
Timm10b	0.202874	0.412356	0.667	0.549	1
Ndufs7	0.205754	-0.427877	0.333	0.512	1
Spib	0.206931	-0.405527	0.5	0.695	1
Zmym2	0.208219	0.547862	0.167	0.049	1
Ap1m1	0.208219	0.533406	0.167	0.049	1
Ldlr	0.208219	0.502961	0.167	0.049	1
Tmem11	0.208882	-0.411013	0	0.22	1
Tbl1x	0.208882	-0.413909	0	0.22	1
Tmem183a	0.208882	-0.415661	0	0.22	1
Tmem222	0.208882	-0.415837	0	0.22	1
Cnppd1	0.208882	-0.42147	0	0.22	1
Pnkd	0.208882	-0.421801	0	0.22	1
Mdp1	0.208882	-0.429746	0	0.22	1
Coa5	0.208882	-0.431353	0	0.22	1
Clk4	0.208882	-0.451047	0	0.22	1
Aph1a	0.208882	-0.4511	0	0.22	1
Inafm2	0.208882	-0.458947	0	0.22	1
Ccng2	0.208882	-0.460196	0	0.22	1
Nudt14	0.208882	-0.466387	0	0.22	1
Mrpl38	0.208882	-0.469258	0	0.22	1
Hadhb	0.208882	-0.474511	0	0.22	1
Csf2ra	0.208882	-0.51974	0	0.22	1
Denr	0.211707	-0.429381	0.167	0.378	1
Srrm1	0.211707	-0.470292	0.167	0.378	1
Rsbn1l	0.211707	-0.58117	0.167	0.378	1
Prelid1	0.216419	-0.508286	0.333	0.5	1
Rbm18	0.216834	0.435278	0.333	0.146	1
Ctsd	0.218084	-0.497705	0.333	0.476	1
Eif4a3	0.21882	-0.41136	0.167	0.378	1
Trp53	0.219405	-0.49563	0.167	0.39	1
Gm10250	0.220306	-0.514187	0.5	0.573	1
Sumo3	0.220658	-0.444259	0.333	0.488	1
Atpif1	0.221617	0.480908	1	0.646	1
Lyn	0.224878	-0.503084	0.333	0.476	1
Gosr2	0.225048	-0.440136	0	0.207	1
Maged1	0.225052	-0.409843	0	0.207	1
Prrc2a	0.225052	-0.415175	0	0.207	1
Bet1l	0.225052	-0.418225	0	0.207	1
Upf3b	0.225052	-0.420869	0	0.207	1
Chd9	0.225052	-0.430284	0	0.207	1
Gm6483	0.225052	-0.440774	0	0.207	1
Cep57	0.225052	-0.445719	0	0.207	1
Eprs	0.225052	-0.45123	0	0.207	1
Pnck	0.225052	-0.451794	0	0.207	1
Tsc22d2	0.225052	-0.453385	0	0.207	1
Gm10269	0.225052	-0.455916	0	0.207	1
Havcr1	0.225052	-0.477915	0	0.207	1
Ankrd17	0.225052	-0.517954	0	0.207	1
Cd48	0.225422	0.585946	0.667	0.488	1
Stk4	0.226103	-0.440746	0.167	0.378	1
Mctp2	0.226103	-0.450612	0.167	0.378	1
Degs1	0.226632	-0.456217	0.167	0.39	1
Bag1	0.233757	-0.414939	0.167	0.451	1
Klhl24	0.234369	0.587585	0.333	0.183	1
Ppp4r2	0.234369	0.499386	0.333	0.183	1
Ubxn4	0.239389	-0.455354	0.5	0.659	1
Hnrnpul1	0.240561	-0.416358	0.167	0.366	1
D8Ertd738e	0.241332	-0.425257	0.5	0.683	1
Rp9	0.241463	0.488436	0.5	0.415	1
Bin1	0.242327	-0.429846	0	0.195	1
Usf1	0.242332	0.421049	0.333	0.171	1
Ep400	0.242332	-0.41305	0	0.195	1
Max	0.242332	-0.414041	0	0.195	1
Supt16	0.242332	-0.429228	0	0.195	1
Hat1	0.242332	-0.432222	0	0.195	1
Ensa	0.242332	-0.45223	0	0.195	1
Pum1	0.242332	-0.459633	0	0.195	1
Tap1	0.243956	0.500336	0.333	0.183	1
Jun	0.244512	-0.78842	0.833	0.793	1
Cd52	0.249675	0.429533	1	0.89	1
Faap20	0.250248	0.41927	0.333	0.159	1
Nol7	0.250954	-0.420825	0.333	0.585	1
Fam104a	0.256463	-0.429381	0.167	0.366	1
Mat2a	0.256608	-0.416799	0.167	0.439	1
Calr	0.256838	-0.467051	0.667	0.695	1
Bscl2	0.257018	-0.433675	0.167	0.427	1
Cstb	0.258065	-0.447536	0.333	0.537	1
Mrps21	0.260082	-0.418184	0.333	0.549	1
Atg5	0.260811	-0.426626	0	0.183	1
Sc5d	0.260811	-0.428213	0	0.183	1
Erdr1	0.265366	-0.46196	0.167	0.402	1
G3bp2	0.272501	-0.415225	0.167	0.354	1
Ttc14	0.273081	-0.49003	0.167	0.366	1
Ngdn	0.273436	-0.433031	0.167	0.378	1
Plaur	0.273552	0.681937	0.5	0.378	1
Hoxa7	0.280591	-0.407731	0	0.171	1
Mrgbp	0.280591	-0.410542	0	0.171	1
Prrc2b	0.280591	-0.440339	0	0.171	1
Pmepa1	0.280591	-0.456231	0	0.171	1
Fuca2	0.284295	0.502866	0.333	0.171	1
Prkca	0.286651	-0.482339	0.333	0.573	1
Fahd2a	0.288783	0.678642	0.167	0.061	1
Yars	0.288783	0.517839	0.167	0.061	1
Ifi30	0.28934	-0.56896	0.167	0.341	1
Anapc13	0.289535	0.529347	0.5	0.402	1
Atp6ap2	0.290031	-0.57669	0.333	0.463	1
D13Ertd608e	0.29005	0.409031	0.833	0.634	1
1810022K09Rik	0.290437	-0.43649	0.167	0.402	1
Tmem256	0.292941	-0.417917	0.333	0.622	1
Cd300a	0.295512	0.460381	0.333	0.171	1
Ubxn1	0.29557	-0.417894	0.333	0.488	1
Blmh	0.295909	0.424687	0.333	0.195	1
Derl1	0.297622	-0.425339	0.167	0.329	1
Brd2	0.298122	-0.468556	0.333	0.5	1
Commd3	0.298449	-0.475864	0.167	0.341	1
Jakmip1	0.299023	-0.466656	0.167	0.354	1
Aes	0.299363	-0.416601	0.167	0.366	1
Dclre1c	0.301793	-0.432796	0	0.159	1
Hivep3	0.301793	-0.523062	0	0.159	1
Net1	0.304749	0.577696	0.333	0.22	1
Prpf31	0.307021	0.440864	0.333	0.171	1
Cnot7	0.307021	0.424973	0.333	0.171	1
Dnajb1	0.307747	-0.491839	0.167	0.341	1
Srgn	0.307856	-0.568082	1	0.841	1
Cd82	0.308009	-0.517641	0.167	0.402	1
Ube3a	0.308233	-0.463861	0.167	0.354	1
Metap2	0.312468	-0.405882	0.333	0.451	1
Snrnp70	0.316591	-0.405786	0.167	0.329	1
Dynll1	0.320403	-0.420962	0.833	0.915	1
Elf1	0.322625	-0.416342	0.5	0.622	1
Acox3	0.324558	-0.418211	0	0.146	1
Pir	0.324558	-0.418637	0	0.146	1
Ccr2	0.324558	-0.426117	0	0.146	1
Nhp2	0.327209	-0.409372	0.167	0.354	1
Slpi	0.328304	-0.600187	0.333	0.524	1
Hist3h2ba	0.329669	0.609907	0.333	0.195	1
Anxa6	0.335339	0.716194	0.333	0.232	1
Adipor2	0.34265	0.416728	0.333	0.183	1
Nucks1	0.346501	-0.477336	0.167	0.329	1
Erbb2ip	0.346567	0.480065	0.333	0.232	1
Bex6	0.349057	-0.406417	0	0.134	1
Fyb	0.352457	-0.410956	0.833	0.817	1
Usf2	0.354956	0.420752	0.5	0.378	1
Ccdc50	0.355009	0.411771	0.333	0.183	1
Macf1	0.355605	-0.45674	0.167	0.305	1
Ivns1abp	0.357687	-0.412239	0.333	0.415	1
Clec10a	0.358064	0.532349	0.667	0.427	1
Lcp1	0.361195	-0.428096	0.333	0.427	1
Fdxr	0.368312	0.446696	0.167	0.073	1
Nr4a1	0.3755	-0.418426	0	0.122	1
Snrpd3	0.37595	0.506451	0.5	0.366	1
Atp6v1h	0.376577	-0.423127	0.167	0.293	1
H2-DMa	0.378237	0.473299	0.833	0.793	1
Lgals3	0.383908	0.738217	0.5	0.39	1
Tuba4a	0.387912	-0.417349	0.167	0.293	1
Slc3a2	0.390378	-0.650491	0.5	0.634	1
Cct2	0.395289	0.46608	0.5	0.451	1
Ccl6	0.397634	0.694423	0.333	0.22	1
Psmc4	0.399449	-0.416314	0.167	0.293	1
Slc39a1	0.40415	-0.459634	0	0.11	1
Sp3	0.409462	0.629252	0.333	0.256	1
Klk1	0.410516	-0.57191	0.167	0.354	1
March5	0.414184	0.566013	0.333	0.207	1
Itgb3bp	0.445177	0.477119	0.167	0.085	1
Xaf1	0.445177	0.451114	0.167	0.085	1
Amdhd2	0.445177	0.442226	0.167	0.085	1
Nup210	0.447429	-0.41002	0.167	0.28	1
Spty2d1	0.447429	-0.413259	0.167	0.28	1
S100a10	0.459377	0.44192	0.667	0.622	1
Tnrc6b	0.460159	0.482743	0.333	0.28	1
Lag3	0.480129	0.510361	0.5	0.402	1
Mrps34	0.486179	-0.425977	0.167	0.28	1
Smim11	0.514001	0.457511	0.667	0.463	1
Stmn1	0.519798	-0.771161	0.333	0.366	1
Commd4	0.544794	0.470616	0.333	0.293	1
Cenpa	0.587396	-0.425607	0.167	0.244	1
Klf10	0.718284	0.418539	0.167	0.134	1
Rnh1	0.772407	0.476653	0.167	0.268	1
Aff1	0.778237	0.496404	0.167	0.146	1
Notch1	0.990416	0.475573	0.167	0.195	1

## Sheet: Monocytes
	p_val	avg_logFC	pct.1	pct.2	p_val_adj
Retnlg	2.21573e-147	0.764423	1	0.949	3.52389e-143
Rbm3	1.16648e-41	0.415609	0.986	0.937	1.85518e-37
Chil3	4.36272e-34	-0.916942	0.876	0.911	6.93847e-30
Pla2g7	2.46813e-16	-0.423611	0.172	0.364	3.92531e-12
Atf3	1.26498e-13	-0.461257	0.674	0.747	2.01183e-09
Thbs1	1.21919e-12	-0.625212	0.239	0.406	1.93901e-08
Apoe	2.91737e-10	-0.728137	0.455	0.606	4.63979e-06
Ninj1	5.47805e-10	-0.443449	0.435	0.55	8.71229e-06
Ier3	9.18657e-09	-0.652672	0.159	0.271	0.000146103
Cd14	2.63872e-06	-0.467127	0.419	0.508	0.0419662
Cxcl2	0.391229	-0.734884	0.361	0.353	1

## Sheet: NK_cells
	p_val	avg_logFC	pct.1	pct.2	p_val_adj
Retnlg	2.5782e-10	0.708314	0.946	0.81	4.10038e-06
Lgals1	3.43571e-06	0.584466	0.982	0.845	0.0546415
S100a6	0.000130842	0.582335	0.786	0.512	1
Snd1	0.000158722	0.561133	0.161	0	1
Klrk1	0.000328181	-0.730792	0.607	0.762	1
Crip1	0.000378952	0.425298	0.946	0.845	1
Pycard	0.000471601	0.488287	0.732	0.44	1
Rpl29	0.000559816	-0.45026	0.821	0.881	1
Mcemp1	0.000577956	0.456941	0.232	0.036	1
Gimap6	0.000640929	-0.631083	0.304	0.595	1
Gba	0.000947728	0.411462	0.125	0	1
Cops4	0.00120784	0.530146	0.179	0.024	1
Sumo2	0.00120965	-0.56993	0.464	0.702	1
Rnf138	0.00171958	-0.774438	0.071	0.274	1
Ap2m1	0.00203762	0.432597	0.268	0.071	1
Safb2	0.00205737	0.491123	0.286	0.083	1
Ankrd13c	0.00209349	0.427778	0.143	0.012	1
Rbbp7	0.00225194	0.469375	0.304	0.095	1
Itgam	0.00255908	0.669913	0.304	0.107	1
Ncl	0.00259358	0.503483	0.679	0.452	1
Arid1a	0.00264982	0.570637	0.339	0.143	1
Serinc3	0.00268305	0.565431	0.589	0.417	1
Dcun1d5	0.00276435	-0.520014	0.107	0.321	1
Ash1l	0.00293733	-0.664895	0.071	0.274	1
Tmem50a	0.00316142	0.450546	0.571	0.345	1
Npc1	0.00329099	-0.578635	0	0.143	1
Stard3nl	0.00335082	-0.482185	0.018	0.179	1
Rbm3	0.00338475	0.430228	0.839	0.702	1
Eif2s2	0.00360162	0.512104	0.464	0.226	1
Hscb	0.00361091	0.604518	0.179	0.036	1
Cox6a1	0.00363446	0.466505	0.75	0.619	1
Fam207a	0.00390918	0.432514	0.161	0.024	1
Strn3	0.00424169	0.493196	0.179	0.036	1
Mrps18a	0.00435685	-0.536293	0.054	0.238	1
Srsf6	0.00563848	-0.554082	0.179	0.381	1
Arl6ip1	0.0056671	0.478471	0.625	0.405	1
B3gat3	0.00619407	0.440875	0.196	0.048	1
Ybx3	0.00627684	0.478675	0.232	0.071	1
Xist	0.00638791	-0.423229	0.732	0.821	1
Pfdn4	0.00642314	0.415645	0.214	0.06	1
Cd7	0.00651755	-0.545461	0.536	0.69	1
Gimap4	0.00661066	-0.474712	0.589	0.702	1
Rhoa	0.00670199	0.429681	0.661	0.5	1
Srsf1	0.00673824	-0.565804	0.089	0.274	1
Ifitm6	0.00711859	0.565661	0.304	0.131	1
Dad1	0.00714966	0.44925	0.768	0.583	1
Ndufs2	0.00719757	0.427477	0.321	0.131	1
Cd3g	0.00775189	-0.531991	0	0.119	1
Cct8	0.00789453	0.494477	0.375	0.19	1
Psma6	0.00789453	0.471833	0.375	0.19	1
Mat2a	0.00842645	-0.570358	0.089	0.262	1
Tle4	0.0091771	-0.472182	0.054	0.214	1
Ier5	0.0093993	0.552738	0.536	0.393	1
Xcl1	0.0094159	-0.909664	0.5	0.655	1
Cytip	0.00944964	0.591108	0.25	0.095	1
Ube2d2a	0.0094505	0.467206	0.482	0.298	1
Gatad2a	0.0096998	0.535942	0.232	0.083	1
Mia3	0.00970953	0.459149	0.179	0.048	1
Klra9	0.00976087	0.647844	0.5	0.31	1
Api5	0.00994214	0.41762	0.179	0.048	1
Il18rap	0.0102438	0.446687	0.464	0.25	1
Atp6v0b	0.0107636	-0.431546	0.161	0.369	1
Canx	0.0107636	-0.471121	0.161	0.369	1
Dbnl	0.010939	0.409094	0.339	0.155	1
Gmfb	0.0109462	0.506473	0.232	0.083	1
Eid1	0.0111813	0.463259	0.179	0.048	1
Arhgef2	0.0114651	0.412074	0.25	0.095	1
Hbb-bs	0.0118581	-0.43451	0	0.107	1
Cma1	0.0123357	0.521689	0.196	0.06	1
Pum2	0.0130147	0.441852	0.304	0.143	1
Igkc	0.0134946	-0.525368	0.036	0.179	1
Hp1bp3	0.0138346	0.457968	0.268	0.107	1
Fosb	0.0151324	0.472535	0.696	0.524	1
Tmem203	0.0161158	0.461813	0.125	0.024	1
Rapgef6	0.0161352	-0.420418	0.125	0.298	1
Ccl4	0.0166357	0.670474	0.554	0.369	1
Limd2	0.0166551	-0.499034	0.536	0.667	1
Fen1	0.0179934	0.414058	0.143	0.036	1
Trim26	0.0196566	-0.462714	0.054	0.19	1
Plgrkt	0.0208106	-0.461188	0.054	0.19	1
Pfkp	0.0209161	0.452114	0.179	0.06	1
Ankrd11	0.0210936	0.508323	0.375	0.214	1
Ik	0.0212081	0.439714	0.214	0.083	1
Psmd7	0.0216364	0.410558	0.268	0.119	1
Bcas2	0.0216865	-0.553076	0.214	0.357	1
Sdhaf4	0.021718	-0.411264	0.018	0.131	1
Sdhb	0.0217746	0.428057	0.411	0.25	1
Uqcrc1	0.0218809	0.546874	0.286	0.143	1
Eif3j1	0.0219335	0.442915	0.393	0.214	1
Fam220a	0.0232148	-0.410264	0.036	0.155	1
Snrnp27	0.0232155	0.436615	0.232	0.095	1
Borcs8	0.0232967	-0.425189	0.054	0.19	1
Nrarp	0.0237352	-0.486859	0.054	0.19	1
Rsrp1	0.0239675	-0.429798	0.518	0.702	1
Sesn3	0.0241939	-0.502015	0.036	0.155	1
Snrnp200	0.0252263	-0.408995	0.054	0.179	1
Nup50	0.0266924	-0.431265	0.054	0.179	1
Zmiz1	0.0267534	0.436584	0.232	0.095	1
Fbxw2	0.026926	-0.4781	0.071	0.214	1
Cyb5r4	0.027708	-0.442037	0.071	0.202	1
Psmd13	0.0277318	0.471728	0.268	0.131	1
Flna	0.033479	0.506537	0.339	0.202	1
Vps29	0.0355519	0.456072	0.25	0.119	1
Anxa1	0.0373056	0.406734	0.554	0.381	1
Snrnp40	0.0375782	-0.412079	0.036	0.143	1
Ahcyl2	0.0387201	0.414759	0.107	0.024	1
Acap1	0.0400289	-0.425019	0.089	0.214	1
Pik3ca	0.0416673	0.500208	0.143	0.048	1
Dnaja1	0.0418125	-0.421755	0.268	0.429	1
Polr2a	0.0419845	-0.461625	0.089	0.214	1
Ak2	0.0421074	0.449067	0.143	0.048	1
Fcgr3	0.042609	-0.453285	0.089	0.226	1
Psma4	0.0431488	0.46918	0.339	0.19	1
H2-Ab1	0.046474	-0.446926	0.018	0.107	1
Cyth4	0.0474048	0.477831	0.179	0.071	1
Trappc5	0.049017	-0.502388	0.071	0.179	1
Fbl	0.0491976	-0.425041	0.125	0.262	1
Mycbp	0.050683	-0.497482	0.071	0.179	1
Grina	0.055115	-0.410545	0.125	0.25	1
Gm26740	0.0628781	-0.486244	0.089	0.202	1
Lars2	0.0647502	-0.468499	0.071	0.179	1
Sqstm1	0.0648372	0.497344	0.286	0.167	1
Fnta	0.0657357	-0.455446	0.054	0.155	1
Uhrf2	0.0679024	0.417108	0.179	0.083	1
Mef2a	0.067919	0.418792	0.196	0.095	1
Plscr1	0.0752942	0.430387	0.161	0.071	1
Mvb12b	0.0805109	-0.453019	0.036	0.119	1
Snrpa1	0.0813975	0.416728	0.214	0.107	1
Bri3	0.0817055	-0.521965	0.196	0.31	1
Lamtor3	0.081832	0.431015	0.25	0.143	1
Dusp11	0.083327	-0.420278	0.232	0.345	1
Aoah	0.0840618	0.419151	0.143	0.06	1
Sptbn1	0.084998	0.451132	0.214	0.119	1
Tial1	0.0875634	-0.444024	0.089	0.19	1
Dok2	0.0882584	-0.465043	0.179	0.286	1
Klra1	0.0892363	0.469116	0.161	0.071	1
Leng8	0.0932613	0.490524	0.179	0.095	1
Phf3	0.0970306	-0.469972	0.161	0.262	1
B930036N10Rik	0.100628	0.492881	0.214	0.119	1
Ptp4a3	0.101007	0.48899	0.25	0.155	1
Gng2	0.111109	-0.412349	0.071	0.155	1
Gpatch8	0.111645	-0.426732	0.036	0.107	1
Atp6v1b2	0.129037	-0.445424	0.036	0.107	1
Amn1	0.131351	-0.487365	0.036	0.107	1
Tuba1b	0.148099	0.490255	0.268	0.179	1
R3hdm1	0.148624	0.43834	0.179	0.095	1
Tra2a	0.15233	-0.409594	0.357	0.476	1
Slc9a3r1	0.155762	-0.434077	0.25	0.333	1
Ddx42	0.162266	-0.510491	0.071	0.143	1
Ndufa5	0.166213	0.556867	0.304	0.238	1
Glud1	0.195363	0.410503	0.286	0.202	1
Nsd1	0.203512	0.420158	0.143	0.083	1
Cd74	0.220438	-0.481292	0.089	0.167	1
Nrbp1	0.244894	0.431504	0.161	0.107	1
Rnpepl1	0.258898	-0.416036	0.071	0.131	1
Ltb	0.29616	-0.44941	0.286	0.369	1
Naa38	0.297415	-0.407198	0.179	0.226	1
Bccip	0.336552	-0.408308	0.107	0.155	1
Cited2	0.364713	0.431617	0.196	0.143	1
Rgs1	0.588689	-0.449649	0.214	0.238	1
Bst2	0.724329	-0.427803	0.161	0.167	1

## Sheet: Neutrophils
	p_val	avg_logFC	pct.1	pct.2	p_val_adj
Ifitm6	1.09744e-138	0.493394	0.959	0.814	1.74537e-134
Cd74	1.64476e-76	-0.514654	0.089	0.274	2.61582e-72
Rpl28	1.65952e-64	-0.406542	0.607	0.73	2.6393e-60
Rpl39	1.59745e-59	-0.412732	0.665	0.768	2.54059e-55
Klf2	1.79817e-54	-0.503201	0.864	0.891	2.85981e-50
Ftl1	1.60323e-43	-0.540586	0.994	0.994	2.54978e-39
Hist1h2bc	3.33809e-26	-0.425151	0.138	0.242	5.3089e-22
Fxyd5	3.01081e-25	-0.507706	0.671	0.762	4.78839e-21
Jun	3.85578e-23	-0.441642	0.554	0.624	6.13223e-19
Il1b	1.20736e-22	-0.71576	0.243	0.345	1.92018e-18
Clec4d	2.36441e-16	-0.439047	0.389	0.457	3.76036e-12
Junb	1.07763e-12	-0.514233	0.581	0.652	1.71386e-08
Ccl6	1.94338e-10	-0.529149	0.571	0.597	3.09074e-06
Cxcl2	0.000178757	-0.44799	0.448	0.383	1
Ccl3	0.0738655	-0.454926	0.286	0.3	1

## Sheet: GMP
	p_val	avg_logFC	pct.1	pct.2	p_val_adj
Retnlg	2.09465e-18	0.522064	1	1	3.33133e-14
Xist	7.23486e-12	-0.646195	1	1	1.15063e-07
Rbm3	2.19366e-11	0.419088	1	0.976	3.48879e-07
Rpl28	3.56152e-09	-0.437187	1	1	5.66425e-05
Pnrc1	2.4909e-06	-0.441232	0.732	0.902	0.0396153
Jun	5.90584e-06	-0.602882	0.929	0.927	0.0939265
Ier2	1.52401e-05	-0.510079	0.929	0.988	0.242379
Rpl12	2.29534e-05	-0.414788	1	1	0.365051
Ubc	3.36366e-05	-0.410246	0.982	0.976	0.534956
Anxa1	6.21953e-05	0.437561	0.964	0.963	0.989155
Klf2	0.000615009	-0.603204	0.839	0.854	1
S100a8	0.00492574	0.482992	1	1	1
Ngp	0.00593869	0.408627	1	1	1
Camp	0.0111269	0.518816	1	1	1
Lgals1	0.0127484	-0.42316	0.714	0.793	1
Mcpt8	0.380834	-0.999702	0.143	0.195	1

## Sheet: MDP
	p_val	avg_logFC	pct.1	pct.2	p_val_adj
Retnlg	6.82973e-11	0.520645	1	1	1.0862e-06
S100a9	4.95847e-09	0.741161	1	1	7.88595e-05
S100a8	1.472e-06	0.797773	1	1	0.0234107
Wfdc21	8.37954e-05	0.658841	0.967	0.84	1
Pglyrp1	0.000119319	0.49054	0.933	0.8	1
Cd74	0.00016933	-0.695795	0.233	0.66	1
Ltf	0.000215687	0.556402	0.9	0.8	1
Camp	0.000986062	0.741344	1	1	1
Jun	0.00117493	-0.499678	0.933	0.98	1
Anxa1	0.00185638	0.485305	0.933	0.78	1
Hist1h2ap	0.0110109	0.591816	0.867	0.66	1
Igkc	0.0145639	-0.449397	0.267	0.5	1
Ngp	0.0253465	0.448344	1	1	1
Ccl3	0.290516	-0.446802	0.533	0.52	1

## Sheet: ST-HSC&MLP
	p_val	avg_logFC	pct.1	pct.2	p_val_adj
Retnlg	7.7037e-05	0.669635	1	1	1
Ifi27	0.000477235	0.946436	0.714	0	1
Ngp	0.000671796	0.568426	1	1	1
Abce1	0.00208085	-0.509474	0.214	0.75	1
Tmem123	0.00208085	-0.637914	0.214	0.75	1
Comtd1	0.00281153	0.480595	0.571	0	1
Runx1	0.00299328	-0.585216	0.357	0.833	1
Tomm7	0.00309656	0.611131	1	0.833	1
Srp9	0.00309656	-0.530211	0.857	1	1
Nras	0.00329789	0.565956	0.714	0.167	1
March7	0.00365937	-0.497678	0.143	0.667	1
Vkorc1l1	0.00384533	-0.449195	0	0.5	1
Skil	0.00384533	-0.450761	0	0.5	1
Slc30a9	0.00384533	-0.508257	0	0.5	1
Gls	0.00386916	0.632618	0.714	0.083	1
Trappc6a	0.00394737	0.50658	1	0.417	1
Edf1	0.00428251	-0.453025	0.857	0.917	1
Rbm3	0.00538596	0.409662	1	1	1
Ilf3	0.00579165	0.51295	0.643	0.083	1
Ndufa7	0.00591939	0.623603	1	0.833	1
Arpp19	0.00591939	0.506857	1	0.833	1
Napsa	0.00614508	0.616403	0.857	0.5	1
Tmem216	0.00628727	0.477942	0.5	0	1
Safb	0.00628727	0.432904	0.5	0	1
Rbm18	0.00628727	0.42963	0.5	0	1
Cd52	0.00640115	0.456666	0.929	0.917	1
Timm21	0.00663503	0.498308	0.714	0.167	1
Wls	0.00663503	0.424006	0.714	0.167	1
Hipk1	0.00702838	0.635299	0.571	0.083	1
Dbnl	0.00767683	0.444501	0.714	0.25	1
Camp	0.00768133	0.464398	1	1	1
Apbb1ip	0.00781793	0.451916	0.643	0.167	1
Fam96b	0.00841563	-0.468108	0.143	0.583	1
Lrrc58	0.00934431	0.540689	0.786	0.25	1
Rpl27-ps3	0.00938002	0.60052	1	0.833	1
Akt1s1	0.00991462	-0.419149	0.071	0.583	1
Ddx39b	0.0101484	-0.545484	0.5	1	1
Gm15013	0.0102271	0.565338	0.857	0.333	1
Tbrg1	0.0105875	0.407348	0.714	0.25	1
Rap1b	0.0106263	-0.491249	0.714	0.917	1
S100a10	0.0108421	0.661912	1	0.75	1
Slc3a2	0.0108538	-0.694548	0.5	0.833	1
Brd7	0.0109264	0.513145	0.786	0.25	1
Inpp5d	0.0109264	-0.546826	0.357	0.75	1
Etf1	0.0109264	-0.711123	0.357	0.75	1
Mrps16	0.011068	-0.576313	0.429	0.75	1
Fam117a	0.0127477	0.511561	0.714	0.167	1
Srsf4	0.012838	-0.455802	0.214	0.667	1
Gdi1	0.013411	0.532916	0.429	0	1
Mical1	0.013411	0.478887	0.429	0	1
Coasy	0.013411	0.428149	0.429	0	1
Psme1	0.0144929	0.520967	1	0.75	1
Gm10036	0.0145434	0.557299	1	0.833	1
Serinc3	0.015454	0.607036	0.929	0.75	1
Borcs7	0.0160801	-0.444112	0.214	0.583	1
Cct2	0.016122	-0.455116	0.714	0.833	1
Ift57	0.0162521	-0.413774	0.071	0.5	1
Tiprl	0.0168438	0.545255	0.5	0.083	1
A230046K03Rik	0.0168438	0.443849	0.5	0.083	1
Gm7808	0.0168438	0.419359	0.5	0.083	1
Mkrn1	0.0173692	-0.579172	0.286	0.667	1
Eif4ebp1	0.0184602	-0.893569	0.429	0.833	1
Gm26917	0.0185528	-0.744912	0.571	1	1
Arhgap9	0.0187325	0.53862	0.643	0.25	1
Smim14	0.0191874	0.525037	1	0.75	1
Arfgef1	0.0196976	0.499878	0.571	0.083	1
Ipo11	0.0196976	0.410497	0.571	0.083	1
Lage3	0.0198843	-0.496477	0.643	0.917	1
Mrpl51	0.0202101	0.418082	0.857	0.5	1
Spi1	0.0208294	-0.479161	0.643	0.833	1
Ten1	0.0213708	0.482834	0.714	0.333	1
2310036O22Rik	0.0216571	0.580125	0.786	0.583	1
Exosc8	0.0225376	0.529595	0.714	0.25	1
Arhgef2	0.0225376	-0.678095	0.357	0.667	1
Mtmr3	0.0231154	-0.498725	0.071	0.5	1
Aamp	0.0235553	0.700294	0.5	0.083	1
2310009B15Rik	0.0235553	0.475412	0.5	0.083	1
Apool	0.0235553	0.426256	0.5	0.083	1
Ppp2r3c	0.0238015	0.475445	0.571	0.167	1
Lamtor5	0.0238754	-0.52516	0.643	0.833	1
Gm15446	0.0243293	-0.485555	0	0.333	1
Snhg20	0.0243293	-0.500872	0	0.333	1
H1f0	0.0243293	-0.804322	0	0.333	1
Tmem160	0.0243915	-0.479325	0.714	0.833	1
Srm	0.024626	-0.713554	0.429	0.667	1
Lsm4	0.0247625	0.443061	0.929	0.667	1
Ewsr1	0.0247625	0.406728	0.929	0.667	1
Echs1	0.0251645	0.49363	0.643	0.25	1
Gramd1a	0.0255584	-0.528895	0.143	0.5	1
Tsc22d3	0.0255996	-0.491547	0.5	0.833	1
Plgrkt	0.0259997	0.439392	0.714	0.25	1
Txndc9	0.0259997	0.424781	0.714	0.25	1
Chd4	0.0265518	0.429153	0.857	0.5	1
Gltscr2	0.0269764	-0.410036	0.929	1	1
Gbe1	0.0274521	0.460711	0.357	0	1
Pnpla6	0.0274521	0.43669	0.357	0	1
Tspan31	0.027693	0.418121	0.571	0.167	1
Exosc4	0.027693	0.412855	0.571	0.167	1
Ago2	0.0299125	-0.465383	0.286	0.75	1
Emc10	0.0299363	0.422816	0.786	0.417	1
Krit1	0.0299363	-0.44357	0.5	0.75	1
Coro2a	0.0315283	-0.644272	0.143	0.583	1
Mtdh	0.0322044	-0.604363	0.643	1	1
Tardbp	0.0324422	0.554374	0.714	0.333	1
Chd6	0.0324753	0.489925	0.5	0.083	1
Mrps12	0.0334263	0.422562	0.643	0.25	1
Rbm42	0.0343211	0.545348	0.714	0.25	1
Pold4	0.0345542	-0.455771	0.214	0.583	1
Nasp	0.0346295	0.588926	0.714	0.417	1
Wipi2	0.0351122	-0.422847	0.143	0.5	1
Khdrbs1	0.0354372	-0.529564	0.5	1	1
Cd9	0.0364825	-0.430368	0.429	0.833	1
Rapgef6	0.0366387	0.543506	0.5	0.167	1
Atp6v1h	0.036656	-0.409389	0.071	0.417	1
Sft2d1	0.0370902	0.433984	0.714	0.333	1
Adipor2	0.0371429	0.524381	0.571	0.167	1
Pglyrp1	0.0380177	0.492533	0.786	0.5	1
Stub1	0.0380177	-0.457876	0.5	0.833	1
Adh5	0.0392734	0.448558	0.643	0.333	1
Elavl1	0.039895	-0.466558	0.214	0.583	1
Ndufaf4	0.0409372	-0.454431	0.143	0.5	1
S100a6	0.0414857	0.434743	0.929	0.667	1
Gsr	0.042293	-0.482179	0.286	0.583	1
Rrm1	0.0424385	0.578149	0.5	0.167	1
Rab5c	0.0424385	0.532127	0.5	0.167	1
B230219D22Rik	0.0442111	-0.500926	0.5	0.75	1
Cnot8	0.0446266	0.445931	0.429	0.083	1
Pdcd4	0.0448889	0.423375	0.786	0.333	1
Mtch2	0.0470767	-0.499279	0.571	0.667	1
Ctsc	0.0475613	-0.460434	0.143	0.5	1
Mrps18c	0.0503359	0.45226	0.857	0.5	1
Pbx1	0.051144	-0.476002	0.071	0.417	1
Clec12a	0.0520988	0.527553	0.429	0.083	1
Mta3	0.0534801	-0.445611	0.286	0.667	1
Nfkbid	0.0543119	0.410688	0.286	0	1
Clk1	0.0555482	0.452769	0.929	0.583	1
Myeov2	0.0555482	0.425853	0.929	0.583	1
Baz1b	0.0563834	0.484744	0.571	0.167	1
F2r	0.057459	-0.419355	0	0.25	1
Procr	0.057459	-0.572547	0	0.25	1
Swi5	0.0595908	0.416056	0.857	0.75	1
Grpel1	0.0601476	-0.504209	0.571	0.667	1
Ndufb6	0.0622415	0.434234	0.786	0.5	1
Ndufa5	0.0622415	-0.45787	0.429	0.917	1
Fam111a	0.0630238	0.665932	0.571	0.25	1
H2-Q7	0.0647375	0.451073	0.643	0.25	1
Ttc14	0.0688991	-0.457698	0.286	0.667	1
Ndufb4	0.0699788	0.407114	0.786	0.5	1
Pdia4	0.0701976	-0.515392	0.143	0.417	1
Fkbp1a	0.0718156	-0.496955	0.5	0.75	1
Wfdc17	0.0740233	1.25998	0.643	0.333	1
Gpx4	0.0756907	-0.441507	0.929	1	1
Rnf139	0.0789949	-0.40724	0.071	0.333	1
Sox4	0.0798137	-0.423201	0.786	0.917	1
Rbm8a	0.0804049	0.454466	0.857	0.5	1
Hn1	0.0804049	0.439543	0.857	0.5	1
Rbm17	0.0805791	-0.411907	0.5	0.75	1
Eif1a	0.0810507	-0.414909	0.286	0.583	1
Gmfb	0.0816288	0.494967	0.357	0.083	1
Etfb	0.0818961	0.416166	0.857	0.583	1
Ninj1	0.0818961	-0.541822	0.643	0.833	1
Flt3	0.0821636	0.621167	0.714	0.417	1
Ppig	0.0821636	-0.416722	0.5	0.667	1
Ktn1	0.0842882	-0.593193	0.214	0.5	1
Zfos1	0.0849271	-0.411393	1	1	1
Cd69	0.085276	-0.597833	0.571	0.667	1
Tmed10	0.0877136	0.427931	0.929	0.583	1
Grcc10	0.0920305	0.408922	0.714	0.417	1
Cnot6	0.0931615	-0.530392	0.143	0.417	1
Nedd4	0.0936339	0.519027	0.643	0.333	1
Ptbp3	0.0936339	0.432074	0.643	0.333	1
B930036N10Rik	0.0936339	-0.535255	0.357	0.667	1
Neurl3	0.095762	-0.607651	0.214	0.5	1
Sept1	0.0987048	0.477191	0.571	0.333	1
Sbds	0.100204	0.503753	0.5	0.25	1
Dtx3	0.10485	0.471823	0.214	0	1
Tk1	0.10485	0.456371	0.214	0	1
Dynll1	0.104955	0.416704	0.929	0.833	1
Pafah1b3	0.108453	0.547919	0.5	0.167	1
Esf1	0.108453	0.429697	0.5	0.167	1
Tmem256	0.108693	0.406394	0.786	0.75	1
Arhgef6	0.10874	0.422599	0.429	0.167	1
Cd33	0.109154	0.440022	0.357	0.083	1
Nfkbia	0.110669	0.436401	0.571	0.333	1
Pigt	0.12332	0.429069	0.429	0.167	1
Notch1	0.129565	0.471425	0.571	0.25	1
Fos	0.130844	0.586676	1	0.917	1
Nkx2-3	0.133061	-0.407304	0	0.167	1
Cd48	0.134417	0.445976	0.714	0.583	1
Trf	0.137799	-0.436537	0.214	0.5	1
Ms4a6b	0.139384	0.478369	0.429	0.167	1
Cox6a1	0.140285	0.406663	0.857	0.667	1
Becn1	0.14467	0.419497	0.5	0.333	1
Csrp1	0.14521	0.420078	0.643	0.333	1
Trnau1ap	0.14521	-0.48042	0.429	0.583	1
Cd53	0.151229	0.518542	0.857	0.5	1
Ifngr1	0.154602	-0.522217	0.214	0.5	1
Cd44	0.160568	0.538378	0.714	0.5	1
Egr1	0.161007	0.708617	0.571	0.417	1
Fam98c	0.166437	-0.447979	0.214	0.417	1
Junb	0.168744	0.417024	0.786	0.667	1
Tmbim6	0.168744	0.41479	0.857	0.583	1
Rgs2	0.171407	0.534052	0.929	0.667	1
Prkcsh	0.178069	-0.408882	0.429	0.583	1
Pbrm1	0.179168	-0.413707	0.357	0.583	1
Prkrip1	0.199176	0.412095	0.357	0.167	1
Wfdc18	0.200685	0.681208	0.143	0	1
Tnip3	0.200685	0.479272	0.143	0	1
Pdia3	0.20606	-0.589538	0.786	0.833	1
Klf2	0.213384	-0.439479	0.571	0.667	1
Clec2d	0.21433	0.428753	0.429	0.25	1
Ighm	0.216166	0.423509	0.571	0.417	1
Jun	0.216257	-0.525707	0.786	0.917	1
Ssu72	0.23351	-0.461304	0.571	0.667	1
Fdps	0.24923	0.413275	0.357	0.167	1
Gem	0.280314	-0.42876	0.143	0.333	1
Hist1h2bc	0.289132	-0.588047	0.286	0.417	1
Ccnd2	0.308825	-0.47212	0.714	0.667	1
Rgs1	0.316821	-0.525959	0.357	0.5	1
Hlf	0.317575	-0.543688	0.286	0.417	1
Car2	0.334293	-0.795191	0.714	0.667	1
Avpi1	0.347059	0.452272	0.286	0.167	1
Gstm1	0.347792	-0.449149	0.286	0.417	1
Rbm7	0.411115	-0.503254	0.357	0.417	1
Thbs1	0.430859	-0.737634	0.071	0.167	1
Cdkn1a	0.448953	-0.523002	0.286	0.417	1
Cops7a	0.518406	-0.43454	0.357	0.417	1
Stmn1	0.630785	0.426144	1	1	1
Ccl4	0.668674	0.422794	0.286	0.25	1
Kit	0.774081	-0.425752	0.714	0.667	1
Ctla2a	0.897668	-0.83273	1	0.833	1
Elane	0.927604	-1.02342	0.357	0.333	1
Il1r2	0.967341	0.50239	0.143	0.167	1
Hist1h2ap	0.978074	1.04156	0.5	0.5	1
Mpo	0.979182	-0.99362	0.714	0.667	1

## Sheet: T_cells
	p_val	avg_logFC	pct.1	pct.2	p_val_adj
Retnlg	1.40034e-17	0.87381	1	0.816	2.2271e-13
mt-Atp6	7.82175e-10	-0.45319	1	0.998	1.24397e-05
mt-Co1	1.42374e-09	-0.408342	1	1	2.26431e-05
mt-Co3	1.49335e-08	-0.44751	1	1	0.000237503
mt-Co2	1.42615e-07	-0.428988	1	0.991	0.00226815
S100a6	4.72968e-07	0.786079	0.741	0.408	0.00752209
2210016F16Rik	6.29945e-07	0.409697	0.259	0.061	0.0100186
Samm50	7.93159e-07	0.511655	0.278	0.073	0.0126144
Mmp9	9.90065e-07	0.408754	0.204	0.041	0.015746
Tcrg-C1	1.02809e-06	0.549953	0.185	0.035	0.0163507
Tacc1	4.66696e-06	0.429441	0.222	0.054	0.0742233
Prdx5	5.32657e-06	0.48592	0.722	0.408	0.0847137
Gimap7	7.58825e-06	0.578662	0.278	0.086	0.120684
Stk4	9.94615e-06	0.472847	0.389	0.147	0.158184
Trdc	1.33819e-05	0.827922	0.259	0.076	0.212826
mt-Nd4	2.16719e-05	-0.448523	0.926	0.97	0.34467
Etfb	2.6124e-05	0.533069	0.296	0.106	0.415476
Tmem160	2.97522e-05	0.440064	0.5	0.235	0.473179
Pfdn5	3.15205e-05	0.413235	0.87	0.618	0.501302
Dazap2	4.08521e-05	0.444684	0.481	0.218	0.649712
Cebpzos	5.15025e-05	0.430728	0.204	0.056	0.819096
Ly6c1	6.66434e-05	0.538886	0.204	0.056	1
Il2rb	7.08634e-05	0.440618	0.426	0.194	1
Bbip1	0.000138739	0.431232	0.278	0.102	1
Vma21	0.000139743	0.510616	0.241	0.084	1
Uqcrq	0.000163104	0.426896	0.63	0.363	1
Rpl36-ps3	0.000183567	0.44313	0.611	0.345	1
Psmb3	0.000215208	0.409304	0.537	0.289	1
Klf2	0.00021891	-0.606236	0.574	0.711	1
Wdr1	0.000385192	0.486486	0.352	0.16	1
Ssu72	0.000385407	0.426753	0.407	0.192	1
Ccl5	0.000389976	0.665781	0.667	0.445	1
Id2	0.000395138	0.887527	0.481	0.268	1
AW112010	0.000649544	0.494116	0.815	0.611	1
mt-Nd2	0.0007101	-0.425778	0.852	0.89	1
Sptssa	0.000722566	0.406555	0.37	0.181	1
Wfdc21	0.000795979	0.489241	0.685	0.462	1
Cd74	0.000960019	-0.83599	0.019	0.199	1
Cd8b1	0.00100947	-0.647107	0.278	0.52	1
Rtfdc1	0.00118154	0.442519	0.185	0.063	1
Sin3b	0.00143355	0.40628	0.352	0.169	1
Dapl1	0.00179992	-0.966515	0.093	0.289	1
Ly6c2	0.00235496	0.475674	0.704	0.544	1
Gm26917	0.00305108	-0.617389	0.352	0.501	1
Tsc22d4	0.00355117	-0.650462	0.056	0.218	1
Cyba	0.00361657	0.436072	0.87	0.659	1
Lat	0.00391357	-0.505907	0.278	0.471	1
Stx16	0.00409295	-0.525426	0.019	0.169	1
Clic1	0.00542478	0.446713	0.648	0.462	1
Pde3b	0.00601636	-0.460793	0	0.125	1
Ccr7	0.00628734	-0.556641	0.056	0.214	1
Ly6a	0.00967629	0.45253	0.167	0.069	1
Pik3ip1	0.0116975	-0.56426	0.056	0.184	1
Npc2	0.0120258	-0.536816	0.537	0.594	1
Lef1	0.0120955	-0.431042	0.296	0.449	1
Klf13	0.014862	-0.563508	0.167	0.315	1
Cd8a	0.0170657	-0.457049	0.204	0.359	1
Gm12840	0.0200325	-0.727199	0.074	0.197	1
mt-Nd4l	0.0233154	-0.512092	0.389	0.482	1
Il7r	0.0246225	-0.516139	0.259	0.387	1
Cisd2	0.0260412	-0.476815	0.093	0.212	1
Cbx7	0.0269727	-0.537223	0.037	0.14	1
Klra7	0.0298981	0.593549	0.148	0.071	1
Mef2d	0.0349199	-0.441234	0.037	0.134	1
Huwe1	0.0350116	-0.474263	0.056	0.156	1
Klf3	0.035833	-0.512534	0.074	0.184	1
Igkc	0.0390066	-0.504734	0.074	0.186	1
Ssh2	0.0424834	-0.446253	0.111	0.222	1
Rgcc	0.0514918	-0.577738	0.093	0.197	1
Phf20l1	0.0524541	-0.411811	0.037	0.125	1
Gm26740	0.0542401	-0.457848	0.241	0.346	1
Srsf6	0.0815242	-0.405861	0.167	0.261	1
Nono	0.0956753	-0.412699	0.13	0.212	1
4932438A13Rik	0.126897	-0.431913	0.148	0.216	1
Id3	0.169673	0.411061	0.241	0.179	1
Tsc22d3	0.181315	-0.412488	0.204	0.266	1
Cxcr6	0.307764	0.4411	0.148	0.11	1
